# Supplementary material for: Transcription coactivator Cited1 acts as an inducer of trophoblast-like state from mouse embryonic stem cells through the activation of BMP signaling
Source: Cell Death Dis. 2018 Sep 11;9(9):924. doi: 10.1038/s41419-018-0991-1 (PMC6134011; doi:10.1038/s41419-018-0991-1)
Supplement: Supplementary file 9 — Table S1 Gene sets of TSC, transcription factor (TF), and Oct4 knockdown (KD) cells [file 41419_2018_991_MOESM9_ESM.xlsx]

## Sheet: Venn
Names	total	elements
Oct4 KD TF TSC	8	Elf5
		Cited1
		Msx2
		Id2
		Gata3
		Irx3
		Cdx2
		Gata2
TF TSC	8	Zfpm1
		Fosl2
		Fos
		Vdr
		Eomes
		Tbx20
		Hand1
		Cbx4
Oct4 KD TF	15	Irx4
		Cbfa2T3
		Sox21
		Hoxc8
		Smad6
		Gata6
		Pparg
		Fhl2
		Hoxb13
		Hnf1B
		Ets1
		Tshz1
		Creg1
		Esx1
		Jun
Oct4 KD TSC	20	Cdcp1
		Rhox6
		Fstl3
		Krt8
		Cldn3
		Cd82
		Tinagl1
		Pygl
		H19
		Krt19
		Morc4
		Gsn
		Lcp1
		Cda
		Oasl2
		Loxl4
		Krt7
		Rnf128
		Igf2
		Krt18
TF	1471	Nkx2-6
		Btbd3
		Tulp2
		Insm2
		Ep400
		Tcf7L1
		Hoxb3
		Cbx7
		Nkx1-1
		Nanogp10
		Foxl2
		Etv1
		Sra1
		Gtf2A2
		Foxp1
		Nfatc4
		Znf324
		Arid3A
		Znf605
		Pttg1Ip
		Znf271
		Esrra
		Gabpa
		Znf195
		Nfx1
		Ldb1
		Eya1
		Nr1I2
		Znf212
		Sall4
		Prrx1
		Tcf7L2
		Ventxp4
		Gtf2H1
		Stat2
		Lsr
		Gtf2E2
		Med12
		Elf3
		Ermp1
		Cecr6
		Rnf41
		Mycl1
		Gtf3C2
		Znf192
		Irf5
		Znf319
		Max
		Fam20C
		Ercc6
		Casz1
		Znf135
		Znf331
		Phrf1
		Hoxb1
		Rfx5
		Taf7
		Tnrc17
		Duxap5
		Bcl11B
		Msx2P1
		Wt1
		Trim26
		Rnf115
		Znf295
		Lzts1
		Arhgap35
		Mllt10
		Rnf112
		Yaf2
		Jund
		Maf
		Prdm5
		Scml1
		Tcf4
		Neurod2
		Tsc22D2
		Ssx6
		Smarce1
		Prdm15
		Hoxa6
		Zhx3
		Sox4
		Cnot4
		Ncoa4
		Zfhx4
		Samd4B
		Tbx15
		Trip11
		Ighmbp2
		Batf3
		Trip13
		Tcfl5
		Pbx4
		Onecut1
		Klhl21
		Taf10
		Ier2
		L3Mbtl1
		Tbx10
		Znf238
		Znf80
		Znf696
		Mafg
		Supt5H
		Rnf8
		Meis1
		Lhx1
		Ssx1
		Snapc3
		Tfec
		Tfap2A
		Klf10
		Hsf4
		Etv3
		Chd6
		Ppp1R13L
		Foxd2
		Zscan22
		Nr1D2
		Myt2
		Maz
		Homez
		Zbtb16
		Otud7B
		Gtf2F2
		Rnf24
		Tcerg1
		Dlx6
		Gata1
		Nfkbia
		Znf229
		Zbtb47
		Znf154
		Chd3
		Trps1
		Klf9
		Zbtb20
		Snw1
		Pitx2
		Shox
		Gli1
		Znf225
		Ventxp2
		Tfcp2
		Znf232
		Hoxb8
		Dmrta2
		Rhoxf1
		Id4
		Pou3F1
		En2
		Znf217
		Fhl1
		Dprxp4
		Batf
		Znf180
		Mxd4
		Hmbox1
		Argfxp2
		Tbx3
		Rarg
		Prdm13
		Nmi
		Foxm1
		Micall1
		Hoxa10
		Taf1B
		Znf208
		Pou2F3
		Mef2D
		Bloc1S1
		Znf263
		Pou5F1P3
		Gtf3C4
		Mis18Bp1
		Foxe1
		Dlx4
		Myc
		Tfe3
		Argfxp1
		Znf132
		Zbtb39
		Prop1
		Zbtb22
		Mnt
		Znf45
		Arc
		Isx
		Vgll1
		Trip4
		Sox18
		Zfp161
		Pax7
		Med14
		Znf266
		Znf43
		Triobp
		Neurod4
		Sox1
		Mapk8Ip1
		Znf28
		Neurod1
		Eed
		Setbp1
		Klf14
		Csrp3
		Znf552
		Med23
		Zxdb
		Tbx4
		Bnc2
		Safb
		Paxip1
		Mesp2
		Zeb2
		Znf559
		Bptf
		Znf117
		Ssx4
		Myclk1
		Ep300
		Hexim1
		Cebpe
		Znf33A
		Litaf
		Znf12
		Ttll4
		Tp53I13
		Fezf2
		Trmt1
		Zfy
		Tprx1P1
		Arid1B
		Ctcf
		Ssx8
		Zmym3
		Snapc5
		Mta1
		Sox2
		Gbx1
		Klf12
		Cdx1
		Zbtb38
		Tal1
		Lmo2
		Adnp2
		Arid5B
		Gbx2
		Ascl2
		Rxrb
		Znf140
		Nr6A1
		Evx2
		Pcgf2
		Otx2
		Znf23
		Mybl1
		E2F1
		Tcf21
		Nr5A2
		Trim24
		Bach1
		Tef
		Ar
		Ciita
		Tfap2C
		Snai2
		Duxap3
		Fam48A
		Neurog1
		Nrip1
		Znf282
		Ercc2
		Snapc1
		Ncoa6
		Tecpr1
		Hoxa2
		Tfap4
		Dprxp1
		Brd7
		Taf1
		Hoxd13
		Tshz2
		Klf2
		Tgif2
		Hes4
		Znf222
		Tead1
		Meis3P1
		Znf473
		Zic1
		Nanogp8
		Znf423
		Dbp
		Foxj2
		Sall1
		Pknox2
		Msx1
		Hmx3
		Pax9
		Rax2
		Timeless
		Ezh1
		Klf7
		Erf
		Hr
		Whsc1
		Sox11
		Lef1
		Tsc22D4
		Psip1
		Hes6
		Foxe3
		Gtf2I
		Med26
		Meis3
		Crx
		Znf287
		Msc
		Onecut3
		Zhx1
		Runx2
		Prdm1
		Znf691
		Atf3
		Hand2
		Hey1
		Cct4
		Zfhx3
		Lyl1
		Tox
		Ybx1
		Plagl2
		Nkx2-1
		Znf17
		Znf273
		Prickle3
		Dprxp6
		Rfx3
		Tbx22
		Atoh7
		Phox2B
		Fubp1
		Dlx2
		Znf93
		Pax3
		Irf3
		Stat6
		Eno1
		E4F1
		Ventxp6
		Sertad1
		Egr4
		Gcm1
		Klf5
		Trim38
		Zfp28
		Nab2
		Nufip2
		Pou4F1
		Zbtb43
		Plag1
		Znf304
		Znf219
		Nr1H3
		Smarcc2
		Nfix
		Ncor2
		Supt6H
		Six1
		Hmx2
		Zbtb17
		Pou3F3
		Tfeb
		Duxap10
		Nfat5
		Med17
		Kat5
		Rorb
		Vax2
		Hoxc11
		Znf107
		Taf1C
		Hmg20B
		Zkscan5
		Hopx
		Fhl5
		Nanog
		Foxf2
		Foxa1
		Rela
		Znf189
		Xbp1
		Mycl2
		Nr2C1
		Ergic2
		Ilf3
		Foxa2
		Rbl2
		Gtf2H4
		Crip2
		Trim25
		Atf7
		Brd3
		Duxap1
		Nfkbie
		Lin28A
		Alx3
		Aff4
		Zfp64
		Lmo3
		Sox10
		Hoxc10
		Klf16
		Cbx1
		Wbp5
		Gli3
		Hltf
		Smad4
		Ebf1
		Nr2F2
		Znf613
		Tgif2Lx
		Nfia
		Znf823
		Cebpg
		Duxap8
		Mafk
		Ciao1
		Znf197
		Crem
		Znf274
		Tada2A
		Msrb2
		Gtf2A1L
		Rb1
		Znf362
		Ventxp7
		Zmym5
		Trim3
		Prox1
		Mxd3
		Npas1
		Hkr1
		Mitf
		Hes7
		Znf18
		Ppargc1A
		Cops2
		Znf138
		Sox8
		Scrt2
		Ikzf1
		Nanogp2
		Dtx2
		Nr2E3
		Irf1
		Pou2F1
		Znf25
		Hoxb7
		Hif1A
		Aff1
		Hcfc2
		Znf415
		Znf3
		Prdm11
		Znf29P
		Znf177
		Thrap3
		Tbx19
		Znf20
		Taf3
		Znf175
		Zfand6
		Foxs1
		Nanogp4
		Taf6
		Hdac1
		Nkrf
		Foxo4
		Znf236
		Dux1
		Cux1
		Foxq1
		Hoxd9
		Lhx4
		Adpgk
		Dprxp3
		Trim15
		Znf395
		Taf13
		Vsx2
		Sap18
		Eya4
		Gtpbp1
		Morf4
		Baz2A
		Erg
		Cir1
		Sp4
		Znf532
		Hoxd11
		Cnpy3
		Isl1
		Smad9
		Sox17
		Znf629
		Ubr4
		Nfatc2
		Hmgb1
		Rbpjl
		Hoxb2
		Sox30
		Tgfb1I1
		Rbpj
		Mll2
		Znf41
		Atrx
		Kat2A
		Znf182
		Nfe2L3
		Elk4
		Etv7
		Pbx2
		Crebl2
		Nkx2-3
		Patz1
		Emx2
		Rfx1
		Zfp62
		Supt3H
		Sim1
		Hlx
		Hmgxb3
		Six5
		Pou6F1
		Rxrg
		Znf84
		Nfyc
		Bmi1
		Trim33
		Per3
		Klhl5
		Cnot8
		Glis2
		Smad2
		Snapc2
		Znf430
		Chd2
		Abt1
		Kdm4C
		Taf4B
		Znf125
		Hnf4A
		Znf187
		Dido1
		E2F4
		Znf221
		Mllt1
		Hhex
		Spib
		Hsfx1
		Pou4F3
		Zkscan3
		Smarca1
		Preb
		Hoxc13
		Hoxb5
		Drgx
		Bclaf1
		Otp
		Nr3C2
		Dmrt2
		Mfsd3
		Rnf144A
		Nanogp11
		Stat5B
		Zbtb33
		Dpf1
		Dmtf1
		Rims3
		Depdc7
		Nfya
		Aff2
		Barx1
		Brdt
		Olig3
		Znf33B
		Sox5
		Pou5F2
		Tfb2M
		Sox6
		Znf214
		Pdlim5
		Cbx3
		Zbtb7B
		Znf251
		Nr0B1
		Mxd1
		Mll
		Supt16H
		Cebpz
		Gtf2F1
		Drap1
		Foxp3
		Optn
		Scand2
		Gtf2H2
		E2F5
		Duxap6
		Ventx
		Tfap2D
		Six3
		Cbx5
		Vps72
		Cebpb
		Meox2
		Tsc22D1
		Mllt4
		Znf544
		Hlf
		Vezf1
		Mecom
		Znf230
		Bhlhe41
		Znf19
		Atf5
		En1
		Yy1
		Srebf2
		Otx1
		Olig1
		Hoxc4
		Bcl6
		Znf137P
		Elf2
		Hoxa4
		Znf593
		Nanogp6
		Cnbp
		Ssx5
		Meis2
		Zfp92
		Znf646
		Znf37A
		Hoxa11
		Zbtb40
		Myf6
		Nfic
		Srcap
		Mnat1
		Foxl1
		Trim28
		Cops5
		Prdm7
		Rax
		Creb5
		Sox13
		Smarcal1
		Ppard
		Tcf19
		Thra
		Zmynd11
		Tfdp2
		Rrn3
		Tcf12
		Ssx3
		Znf76
		Keap1
		Lhx6
		Znf831
		Mbd1
		Hes2
		Taf12
		Bcl3
		Fam189B
		Irx2
		Atoh1
		Foxn1
		Hsfy1
		Znf444
		Nkx2-8
		Egr2
		Sox15
		Deaf1
		Znf516
		Use1
		Mll4
		Zbtb6
		Cdk8
		Egln2
		Foxb1
		Jmjd4
		Tada3
		Smad7
		Mybbp1A
		Tp73
		Tlx2
		Znf184
		Tfam
		Ikzf3
		Kdm3B
		Znf334
		Arx
		Zic4
		Hoxb9
		Irf8
		Znf22
		Znf202
		Acvr2A
		Pias2
		Myb
		Hsf2
		Bhlhe22
		Dprxp5
		Phtf1
		Bsx
		Gabpb1
		Tfap2B
		Med7
		Barhl2
		Lima1
		Pdx1
		Hira
		Klf8
		Phc1
		Tbx1
		Nkx3-2
		Neurog3
		Etv5
		Znf460
		Nfe2L1
		Maml3
		Pacs2
		Ascl1
		Insm1
		Znf157
		Gtf3C1
		Znf223
		Eya3
		Sp1
		Prdm16
		Uhrf1
		Rnf10
		Arnt2
		Rfx4
		Pou1F1
		Plrg1
		Nr4A1
		Btf3P11
		Znf432
		Thoc4
		Med21
		Dbx1
		Spdef
		Hivep1
		Rnf13
		Celf3
		Morf4L1
		Gfi1
		Znf576
		Ehf
		Znf630
		Trip10
		Tead3
		Znf200
		Znf337
		Foxd3
		Lmx1A
		Snapc4
		Snd1
		Cand1
		Znf81
		Coro1A
		Zscan2
		Prdm6
		Mta2
		Phf11
		Pou2Af1
		Znf354A
		Barhl1
		Sall2
		Larp1
		Hoxa3
		Foxd1
		Zkscan1
		Med27
		Sertad2
		Maff
		Smcr7L
		Bhlhe40
		Fosb
		Rnf2
		Zim2
		Etv6
		Zfp112
		Baz1B
		Tgif1
		Gtf2B
		Hes1
		Cask
		Nhlh2
		Atn1
		Phox2A
		Aatf
		Znf90
		Rere
		Tshz3
		Zscan21
		Chd4
		Znf207
		Foxk2
		Mga
		Onecut2
		Znf682
		Brpf3
		Hmgb2
		Zfand3
		Runx1
		Tub
		Slc25A40
		Ventxp3
		Lhx9
		Nfyb
		Mycn
		Znf672
		Dprxp7
		Gtf3C5
		Tprx1
		Znf142
		Rnf103
		Atf4
		Mxi1
		Trim10
		Pax8
		Taf15
		Grhl1
		Rnf14
		Cebpd
		Klf1
		Mbd4
		Znf239
		Nr1H4
		Esr1
		Argfx
		Btaf1
		Foxh1
		Foxn3
		Siah1
		Zfp106
		Pax4
		Dlx5
		Prr7
		Zbtb48
		Tmf1
		Sf1
		Tbpl1
		Banp
		Zbtb25
		Med6
		Znf264
		Nr0B2
		Znf14
		Zfp36L2
		Brf1
		Znf226
		Foxj3
		Dlx3
		Egr3
		Hmga1
		Smarcad1
		Btf3P12
		Znhit6
		Zdhhc1
		Dmrt1
		Mlx
		Hic2
		Stat1
		Setd4
		Fli1
		Twist1
		Tbp
		Kcnip3
		Smarca2
		Zfpm2
		Gtf2E1
		Cbx8
		Nkx2-5
		Snai1
		Znf259
		Ldb2
		Fosl1
		Csda
		Mkx
		Creb1
		Znf706
		Tulp3
		Znf639
		Hic1
		Ybx2
		Nfkb1
		Znf134
		Hoxa13
		Mnx1
		Bach2
		Lmo1
		Foxc2
		Zscan12
		Znf133
		Duxa
		Ventxp5
		T
		Smad5
		Ascl3
		Mecp2
		St18
		Cnot3
		Med1
		Supt4H1
		Pcgf3
		Nab1
		Sall3
		Mnda
		Rev3L
		Znf211
		Irf6
		Ezh2
		Hif3A
		Ncoa1
		Pbx3
		Znf193
		Sox14
		Rest
		Ebf4
		Hoxa7
		Nfib
		Myog
		Znf668
		Taf2
		Zfx
		Tprx2P
		Tead4
		Rbbp5
		Tcf15
		Cic
		Znf169
		Ulk2
		Nr2F6
		Znf141
		Znf318
		Hmx1
		Scml2
		Znf746
		Tead2
		Rlf
		Znf24
		Pitx1
		Duxap4
		Ring1
		Mtf1
		Prdm4
		Zic2
		Klf3
		Mef2C
		Noto
		Znf92
		Kdm4D
		Gsc2
		Tbx21
		Lhx2
		Ovol3
		Ikzf2
		Mid1
		Dprx
		Rnf113A
		Dach1
		Znf32
		Vsx1
		Etv4
		Hoxd3
		Chd1L
		Ash1L
		Anp32A
		Atf2
		Hoxd4
		Znf8
		Trim27
		Gtf3C3
		Ncoa3
		Pitx3
		Zfand5
		Sox12
		Chd5
		Arid3B
		Hoxa9
		Mtf2
		Taf1A
		Gcm2
		Ttll5
		Mef2A
		Taf5L
		Nfrkb
		Znf708
		Med15
		Snai3
		Irf4
		Znf155
		Sox9
		Nfatc1
		Prdm2
		Crebzf
		Klf6
		Brpf1
		Pou6F2
		Irf2
		Id1
		Tcf20
		Sin3B
		Znf75A
		Mbnl2
		Rbbp9
		Znf148
		Nkx2-2
		Rfx2
		Atf7Ip
		Six4
		Brd1
		Prrx2
		Pml
		Lztr1
		Znf205
		Blzf1
		Pax2
		Mllt6
		Klf4
		Usf1
		Znf250
		Phf3
		Prdm14
		Smarcb1
		Plagl1
		Hes5
		Klf11
		Alx1
		Znf44
		Foxj1
		Tp63
		Baz2B
		Pou2F2
		Elk3
		Znf358
		Pou4F2
		Tfb1M
		Hey2
		Ventxp1
		Lbx2
		Znf234
		Bnc1
		Tbx5
		Znf649
		Elf4
		Hoxc6
		Zeb1
		Duxap2
		Sub1
		Ash2L
		Etv2
		Esrrb
		Yeats4
		Gata5
		Znf131
		Foxa3
		Shox2
		Hoxc9
		Lmo4
		Mycbp
		Smarcc1
		Rxra
		Uncx
		Creb3
		Nkx6-2
		Heyl
		Ercc3
		Znf26
		Zfp37
		Znf408
		Tfdp3
		Nkx1-2
		Gli2
		Gsc
		Tulp1
		Taf9
		Foxg1
		Tbx2
		Dlx1
		Znf410
		Smyd5
		Rassf7
		Znf267
		Rara
		Nr4A3
		Foxi1
		Csrp2
		Klf13
		Nr1D1
		Ssx7
		Prdm9
		Bcl11A
		Nfe2
		Dmrtc1
		Ints4
		Smarca5
		Glis1
		Pax1
		Znf167
		Nfkbil1
		Znf281
		Lhx3
		Taf4
		Ston1
		Irx5
		Pfdn5
		Smarca4
		Evx1
		Foxc1
		Zdhhc17
		Sox3
		Ahr
		Srf
		Tal2
		E2F2
		Zmym4
		Spi1
		Pgr
		Meis3P2
		Neurod6
		Znf10
		Rcvrn
		Zfp30
		Znf146
		Znf2
		Hnf1A
		Ssx2
		Dux2
		Atf1
		Id3
		Hdac4
		Ovol1
		Ets2
		Spen
		Prdm12
		Rhoxf2B
		Trim13
		Trip6
		Irf9
		Taf11
		Ltn1
		Med24
		Nanogp5
		Atxn2
		Nkx2-4
		Tfcp2L1
		Dprxp2
		Tlx1
		Foxf1
		Tgif2Ly
		Ift172
		Pias3
		Nfatc3
		Duxap9
		Dbx2
		Znf30
		Znf581
		Znf277
		Znf235
		Egr1
		Myod1
		Osr1
		Arntl
		Cited2
		Foxo3
		Gata4
		Foxd4
		Rnf141
		Mlxipl
		Prdm10
		Taf6L
		Znf256
		Zfhx2
		Irx6
		Hoxd12
		Las1L
		Eya2
		Dennd4A
		Rreb1
		Jarid2
		Runx3
		Znf174
		Dcp1A
		Tceal1
		Zbtb11
		Rlim
		Mafb
		Sim2
		Znf268
		Kdm5C
		Brd4
		Suv420H1
		Nobox
		Ldoc1
		Ubp1
		Znf165
		Trim62
		Pura
		Znf7
		Per2
		Zfp36
		Vax1
		Smad3
		Znf85
		Znf124
		Tnrc6A
		Znf215
		Nr2C2
		Rel
		Zxda
		Znf443
		Duxap7
		Psmc5
		Ilf2
		Junb
		Srebf1
		Rorc
		Zfpl1
		Hmga2
		Sry
		Nr5A1
		Foxn2
		Zbtb32
		Alx4
		Znf416
		Rbl1
		Pou3F4
		Epas1
		Nr3C1
		Myf5
		Ncor1
		Mixl1
		Cbx2
		Hsf2Bp
		E2F6
		Cebpa
		Hesx1
		Znf510
		Hmgn2
		Arid5A
		Lhx8
		Ssx9
		Ddit3
		Crebbp
		Per1
		Scrt1
		Nr1I3
		Hoxa5
		Myt1L
		Brd2
		Nfkbib
		Nr2F1
		Zfr
		Znf275
		Hnf4G
		Taf5
		Trim22
		Hoxb6
		Pknox1
		Zar1
		Wdr45L
		Klf15
		Zkscan4
		Cdr2
		Tfdp1
		Lmo7
		Pou5F1
		Nkx6-3
		Satb2
		Znf248
		Nanogp3
		Kiaa0040
		Creb3L1
		Zic3
		Nfil3
		Tonsl
		Nanogp9
		Satb1
		Znf643
		Sap30
		Zfp91
		Relb
		Scand1
		Ppara
		Baz1A
		Znf669
		Stat4
		Mybl2
		Gsx1
		Zic5
		Lbx1
		Npas2
		Rnf114
		Esr2
		Mettl3
		Akap17A
		Nkx6-1
		Tbx18
		Nr2E1
		Zranb2
		Znf16
		Isl2
		Znf185
		Irx1
		Tulp4
		Ecd
		Zxdc
		Znf286A
		Tcf3
		Mamld1
		Zmym6
		Cdk7
		Elf1
		Znf692
		Znf461
		Mgat5
		Gtf3A
		Ubtf
		Repin1
		Siah2
		Lhx5
		Nfkb2
		Utf1
		Tlx3
		Pbx1
		Ikzf5
		Mzf1
		Atg4B
		Znf160
		Nanogp1
		Znf74
		Znf224
		Morf4L2
		Nr1H2
		Atf6
		Irf7
		Stat5A
		Mlxip
		Tbl1Y
		Sp3
		Hivep2
		Hoxd10
		Esrrg
		Zscan20
		Pmf1
		Tp53
		Smad1
		Arfgap2
		Znf91
		Myt1
		Nfe2L2
		Pou3F2
		Sebox
		Nkx3-1
		Mbd2
		Ncoa2
		Znf701
		Tprxl
		Mansc1
		Rcor1
		Arnt
		Znf711
		Adnp
		Pax5
		Pax6
		Tcf7
		Hsf1
		Cux2
		Runx1T1
		Sp2
		Znf254
		Ssrp1
		Rnf4
		Znf213
		Usf2
		Gfi1B
		Med16
		Chd1
		Foxp2
		Dmbx1
		Pou5F1B
		Tbc1D10B
		Aff3
		Nr4A2
		Tbx6
		E2F3
		Prdm8
		Csrp1
		Btf3
		Znf483
		Emx1
		Rarb
		Tbr1
		Elk1
		Crip1
		Setdb1
		Mllt3
		Zscan10
		Gsx2
		Sap30Bp
		Znf35
		Foxo1
		Aire
		Hoxb4
		Six6
		Stat3
		Barx2
		Znf136
		Hoxd8
		Znf83
		Six2
		Zbtb7A
		Hoxc12
		Gtf2A1
		Cbx6
		Meox1
		Gtf2H3
		Hoxd1
		Ncald
		Znf143
		Nrf1
		Zhx2
		Zbtb24
		Tsc22D3
		Hoxc5
		Prox2
		Thrb
		Nanogp7
		Ctnnb1
		Sart3
		Hdac2
		Nrl
		Fem1A
		Mefv
		Cdx4
		Dpf3
		Lrrc14
		Clock
		Znf414
		Tox3
		Neurog2
		Olig2
		Znf79
		Dpf2
		Znf592
		Arih2
		Lmx1B
		Mier1
		Dr1
		Rfxank
		Mycnos
		Atf6B
		Rora
		Hoxa1
TSC	64	Dleu2
		Igf2as
		Apobr
		Sep4
		Plcxd2
		Ctdspl
		Cbfa2t3
		Rnasel
		Lhfpl2
		Pdlim2
		Pth1r
		Tns4
		Sh2b2
		Chst11
		Arhgap31
		Frmpd1
		Senp7
		Papss2
		Rhox4
		Sh3bp5
		Creb3l2
		Sema4c
		Parva
		Ccdc69
		Chst1
		Anxa9
		3830417A13Rik
		Gm9
		Galc
		Rtp4
		Rgs16
		Parp4
		Adra2b
		Abtb2
		Dbndd2
		Flnc
		Tgfbr3
		8430427H17Rik
		Tnfaip2
		Arhgap15
		1600025M17Rik
		Paqr4
		Wnt7b
		Cxcl14
		Cmtm8
		Exoc3l4
		Gramd4
		Cyp26a1
		Ren1///Ren2
		Npcd///Nptxr
		DXBay18
		Afap1l1
		Bmp8b
		Lgals3bp
		Colec11
		Rasl10a
		Inpp1
		Itga7
		Rgcc
		Itgb3
		Slc44a3
		Rin3
		Ifih1
		Irs3
Oct4 KD	161	Rbm39
		Spats2L
		Loc100047091
		Rhob
		Kifc1
		Cpeb2
		Tlr2
		Sdc4
		Pik3Ap1
		Gadd45G
		Pth1R
		St3Gal5
		Rhou
		1600029D21Rik
		Clcn5
		Peg10
		Zfp703
		Sct
		Fads3
		E130112L23Rik
		Cpd
		Cox5B
		Il10Rb
		Ptgs2
		Mal
		Tfpi
		Abca3
		Serpinb9G
		Slc6A14
		Col4A1
		Adcy7
		Pmp22
		Procr
		Thbs1
		Loc640441
		Csf1
		Dner
		Tspan9
		Nppb
		Gm9222
		Fgfbp1
		Phldb2
		Nrk
		Alcam
		Unc5B
		Cyr61
		Col4A2
		Hip1
		Rgs5
		App
		Dsp
		Inadl
		Phactr1
		Loc100044384
		Gjb2
		Cdh2
		Bcl9L
		Sfmbt2
		Anxa2
		Asb9
		Ttc14
		Drd4
		Serpine1
		Gprc5C
		Irs2
		S100A6
		Marveld2
		Mbp
		Gm6273
		Nisch
		Mfsd7C
		Cyp1B1
		Cxadr
		D530037H12Rik
		Cxcl10
		Rai1
		Tagln
		Mbnl3
		Gjb5
		Klhl13
		Cx3Cl1
		Abat
		Dsc2
		Tmprss2
		Vnn1
		Sgce
		Trim43A
		Cdkn1C
		Plat
		Antxr2
		Ndufb9
		Crim1
		Acpp
		G6Pc3
		Ly6A
		Cald1
		Cidea
		Car4
		Zdhhc2
		Slc2A3
		Nrp2
		B3Gat3
		Prss8
		Neat1
		Tacstd2
		Efnb2
		Tgfb2
		Gbp1
		Igf2As
		Vav3
		Slc25A24
		Podxl
		2810043O03Rik
		Fgfr2
		Prss23
		1700011A15Rik
		Chst11
		Tcl1B1
		Cldn4
		Parm1
		1190002H23Rik
		Gpx8
		Cnnm3
		Fbp2
		Pkdcc
		Slc30A2
		Tmem37
		Bmp1
		Loc639910
		Clu
		Dkkl1
		Zyx
		Rab14
		Cln6
		Tnnt3
		Bhmt2
		Rbmx
		Frzb
		Peg3
		Bhmt
		Elovl1
		Flt1
		Bmp8B
		Slc40A1
		Plac1
		Luc7L2
		Efnb1
		Tpp2
		Dkk1
		Serpinh1
		Eif2S2
		Dmkn
		Cryab
		Bgn
		Nfkbiz
		Anxa3
		Igh-Vj558
		Gm11397
		Lgals1
		Rhox9
		Zdhhc14

## Sheet: TF 1502
Transcription Factors 1502
Aatf
Abt1
Acvr2A
Adnp
Adnp2
Adpgk
Aff1
Aff2
Aff3
Aff4
Ahr
Aire
Akap17A
Alx1
Alx3
Alx4
Anp32A
Ar
Arc
Arfgap2
Argfx
Argfxp1
Argfxp2
Arhgap35
Arid1B
Arid3A
Arid3B
Arid5A
Arid5B
Arih2
Arnt
Arnt2
Arntl
Arx
Ascl1
Ascl2
Ascl3
Ash1L
Ash2L
Atf1
Atf2
Atf3
Atf4
Atf5
Atf6
Atf6B
Atf7
Atf7Ip
Atg4B
Atn1
Atoh1
Atoh7
Atrx
Atxn2
Bach1
Bach2
Banp
Barhl1
Barhl2
Barx1
Barx2
Batf
Batf3
Baz1A
Baz1B
Baz2A
Baz2B
Bcl11A
Bcl11B
Bcl3
Bcl6
Bclaf1
Bhlhe22
Bhlhe40
Bhlhe41
Bloc1S1
Blzf1
Bmi1
Bnc1
Bnc2
Bptf
Brd1
Brd2
Brd3
Brd4
Brd7
Brdt
Brf1
Brpf1
Brpf3
Bsx
Btaf1
Btbd3
Btf3
Btf3P11
Btf3P12
Cand1
Cask
Casz1
Cbfa2T3
Cbx1
Cbx2
Cbx3
Cbx4
Cbx5
Cbx6
Cbx7
Cbx8
Cct4
Cdk7
Cdk8
Cdr2
Cdx1
Cdx2
Cdx4
Cebpa
Cebpb
Cebpd
Cebpe
Cebpg
Cebpz
Cecr6
Celf3
Chd1
Chd1L
Chd2
Chd3
Chd4
Chd5
Chd6
Ciao1
Cic
Ciita
Cir1
Cited1
Cited2
Clock
Cnbp
Cnot3
Cnot4
Cnot8
Cnpy3
Cops2
Cops5
Coro1A
Creb1
Creb3
Creb3L1
Creb5
Crebbp
Crebl2
Crebzf
Creg1
Crem
Crip1
Crip2
Crx
Csda
Csrp1
Csrp2
Csrp3
Ctcf
Ctnnb1
Cux1
Cux2
Dach1
Dbp
Dbx1
Dbx2
Dcp1A
Ddit3
Deaf1
Dennd4A
Depdc7
Dido1
Dlx1
Dlx2
Dlx3
Dlx4
Dlx5
Dlx6
Dmbx1
Dmrt1
Dmrt2
Dmrta2
Dmrtc1
Dmtf1
Dpf1
Dpf2
Dpf3
Dprx
Dprxp1
Dprxp2
Dprxp3
Dprxp4
Dprxp5
Dprxp6
Dprxp7
Dr1
Drap1
Drgx
Dtx2
Dux1
Dux2
Duxa
Duxap1
Duxap10
Duxap2
Duxap3
Duxap4
Duxap5
Duxap6
Duxap7
Duxap8
Duxap9
E2F1
E2F2
E2F3
E2F4
E2F5
E2F6
E4F1
Ebf1
Ebf4
Ecd
Eed
Egln2
Egr1
Egr2
Egr3
Egr4
Ehf
Elf1
Elf2
Elf3
Elf4
Elf5
Elk1
Elk3
Elk4
Emx1
Emx2
En1
En2
Eno1
Eomes
Ep300
Ep400
Epas1
Ercc2
Ercc3
Ercc6
Erf
Erg
Ergic2
Ermp1
Esr1
Esr2
Esrra
Esrrb
Esrrg
Esx1
Ets1
Ets2
Etv1
Etv2
Etv3
Etv4
Etv5
Etv6
Etv7
Evx1
Evx2
Eya1
Eya2
Eya3
Eya4
Ezh1
Ezh2
Fam189B
Fam20C
Fam48A
Fem1A
Fezf2
Fhl1
Fhl2
Fhl5
Fli1
Fos
Fosb
Fosl1
Fosl2
Foxa1
Foxa2
Foxa3
Foxb1
Foxc1
Foxc2
Foxd1
Foxd2
Foxd3
Foxd4
Foxe1
Foxe3
Foxf1
Foxf2
Foxg1
Foxh1
Foxi1
Foxj1
Foxj2
Foxj3
Foxk2
Foxl1
Foxl2
Foxm1
Foxn1
Foxn2
Foxn3
Foxo1
Foxo3
Foxo4
Foxp1
Foxp2
Foxp3
Foxq1
Foxs1
Fubp1
Gabpa
Gabpb1
Gata1
Gata2
Gata3
Gata4
Gata5
Gata6
Gbx1
Gbx2
Gcm1
Gcm2
Gfi1
Gfi1B
Gli1
Gli2
Gli3
Glis1
Glis2
Grhl1
Gsc
Gsc2
Gsx1
Gsx2
Gtf2A1
Gtf2A1L
Gtf2A2
Gtf2B
Gtf2E1
Gtf2E2
Gtf2F1
Gtf2F2
Gtf2H1
Gtf2H2
Gtf2H3
Gtf2H4
Gtf2I
Gtf3A
Gtf3C1
Gtf3C2
Gtf3C3
Gtf3C4
Gtf3C5
Gtpbp1
Hand1
Hand2
Hcfc2
Hdac1
Hdac2
Hdac4
Hes1
Hes2
Hes4
Hes5
Hes6
Hes7
Hesx1
Hexim1
Hey1
Hey2
Heyl
Hhex
Hic1
Hic2
Hif1A
Hif3A
Hira
Hivep1
Hivep2
Hkr1
Hlf
Hltf
Hlx
Hmbox1
Hmg20B
Hmga1
Hmga2
Hmgb1
Hmgb2
Hmgn2
Hmgxb3
Hmx1
Hmx2
Hmx3
Hnf1A
Hnf1B
Hnf4A
Hnf4G
Homez
Hopx
Hoxa1
Hoxa10
Hoxa11
Hoxa13
Hoxa2
Hoxa3
Hoxa4
Hoxa5
Hoxa6
Hoxa7
Hoxa9
Hoxb1
Hoxb13
Hoxb2
Hoxb3
Hoxb4
Hoxb5
Hoxb6
Hoxb7
Hoxb8
Hoxb9
Hoxc10
Hoxc11
Hoxc12
Hoxc13
Hoxc4
Hoxc5
Hoxc6
Hoxc8
Hoxc9
Hoxd1
Hoxd10
Hoxd11
Hoxd12
Hoxd13
Hoxd3
Hoxd4
Hoxd8
Hoxd9
Hr
Hsf1
Hsf2
Hsf2Bp
Hsf4
Hsfx1
Hsfy1
Id1
Id2
Id3
Id4
Ier2
Ift172
Ighmbp2
Ikzf1
Ikzf2
Ikzf3
Ikzf5
Ilf2
Ilf3
Insm1
Insm2
Ints4
Irf1
Irf2
Irf3
Irf4
Irf5
Irf6
Irf7
Irf8
Irf9
Irx1
Irx2
Irx3
Irx4
Irx5
Irx6
Isl1
Isl2
Isx
Jarid2
Jmjd4
Jun
Junb
Jund
Kat2A
Kat5
Kcnip3
Kdm3B
Kdm4C
Kdm4D
Kdm5C
Keap1
Kiaa0040
Klf1
Klf10
Klf11
Klf12
Klf13
Klf14
Klf15
Klf16
Klf2
Klf3
Klf4
Klf5
Klf6
Klf7
Klf8
Klf9
Klhl21
Klhl5
L3Mbtl1
Larp1
Las1L
Lbx1
Lbx2
Ldb1
Ldb2
Ldoc1
Lef1
Lhx1
Lhx2
Lhx3
Lhx4
Lhx5
Lhx6
Lhx8
Lhx9
Lima1
Lin28A
Litaf
Lmo1
Lmo2
Lmo3
Lmo4
Lmo7
Lmx1A
Lmx1B
Lrrc14
Lsr
Ltn1
Lyl1
Lztr1
Lzts1
Maf
Mafb
Maff
Mafg
Mafk
Maml3
Mamld1
Mansc1
Mapk8Ip1
Max
Maz
Mbd1
Mbd2
Mbd4
Mbnl2
Mecom
Mecp2
Med1
Med12
Med14
Med15
Med16
Med17
Med21
Med23
Med24
Med26
Med27
Med6
Med7
Mef2A
Mef2C
Mef2D
Mefv
Meis1
Meis2
Meis3
Meis3P1
Meis3P2
Meox1
Meox2
Mesp2
Mettl3
Mfsd3
Mga
Mgat5
Micall1
Mid1
Mier1
Mis18Bp1
Mitf
Mixl1
Mkx
Mll
Mll2
Mll4
Mllt1
Mllt10
Mllt3
Mllt4
Mllt6
Mlx
Mlxip
Mlxipl
Mnat1
Mnda
Mnt
Mnx1
Morf4
Morf4L1
Morf4L2
Msc
Msrb2
Msx1
Msx2
Msx2P1
Mta1
Mta2
Mtf1
Mtf2
Mxd1
Mxd3
Mxd4
Mxi1
Myb
Mybbp1A
Mybl1
Mybl2
Myc
Mycbp
Mycl1
Mycl2
Myclk1
Mycn
Mycnos
Myf5
Myf6
Myod1
Myog
Myt1
Myt1L
Myt2
Mzf1
Nab1
Nab2
Nanog
Nanogp1
Nanogp10
Nanogp11
Nanogp2
Nanogp3
Nanogp4
Nanogp5
Nanogp6
Nanogp7
Nanogp8
Nanogp9
Ncald
Ncoa1
Ncoa2
Ncoa3
Ncoa4
Ncoa6
Ncor1
Ncor2
Neurod1
Neurod2
Neurod4
Neurod6
Neurog1
Neurog2
Neurog3
Nfat5
Nfatc1
Nfatc2
Nfatc3
Nfatc4
Nfe2
Nfe2L1
Nfe2L2
Nfe2L3
Nfia
Nfib
Nfic
Nfil3
Nfix
Nfkb1
Nfkb2
Nfkbia
Nfkbib
Nfkbie
Nfkbil1
Nfrkb
Nfx1
Nfya
Nfyb
Nfyc
Nhlh2
Nkrf
Nkx1-1
Nkx1-2
Nkx2-1
Nkx2-2
Nkx2-3
Nkx2-4
Nkx2-5
Nkx2-6
Nkx2-8
Nkx3-1
Nkx3-2
Nkx6-1
Nkx6-2
Nkx6-3
Nmi
Nobox
Noto
Npas1
Npas2
Nr0B1
Nr0B2
Nr1D1
Nr1D2
Nr1H2
Nr1H3
Nr1H4
Nr1I2
Nr1I3
Nr2C1
Nr2C2
Nr2E1
Nr2E3
Nr2F1
Nr2F2
Nr2F6
Nr3C1
Nr3C2
Nr4A1
Nr4A2
Nr4A3
Nr5A1
Nr5A2
Nr6A1
Nrf1
Nrip1
Nrl
Nufip2
Olig1
Olig2
Olig3
Onecut1
Onecut2
Onecut3
Optn
Osr1
Otp
Otud7B
Otx1
Otx2
Ovol1
Ovol3
Pacs2
Patz1
Pax1
Pax2
Pax3
Pax4
Pax5
Pax6
Pax7
Pax8
Pax9
Paxip1
Pbx1
Pbx2
Pbx3
Pbx4
Pcgf2
Pcgf3
Pdlim5
Pdx1
Per1
Per2
Per3
Pfdn5
Pgr
Phc1
Phf11
Phf3
Phox2A
Phox2B
Phrf1
Phtf1
Pias2
Pias3
Pitx1
Pitx2
Pitx3
Pknox1
Pknox2
Plag1
Plagl1
Plagl2
Plrg1
Pmf1
Pml
Pou1F1
Pou2Af1
Pou2F1
Pou2F2
Pou2F3
Pou3F1
Pou3F2
Pou3F3
Pou3F4
Pou4F1
Pou4F2
Pou4F3
Pou5F1
Pou5F1B
Pou5F1P3
Pou5F2
Pou6F1
Pou6F2
Ppara
Ppard
Pparg
Ppargc1A
Ppp1R13L
Prdm1
Prdm10
Prdm11
Prdm12
Prdm13
Prdm14
Prdm15
Prdm16
Prdm2
Prdm4
Prdm5
Prdm6
Prdm7
Prdm8
Prdm9
Preb
Prickle3
Prop1
Prox1
Prox2
Prr7
Prrx1
Prrx2
Psip1
Psmc5
Pttg1Ip
Pura
Rara
Rarb
Rarg
Rassf7
Rax
Rax2
Rb1
Rbbp5
Rbbp9
Rbl1
Rbl2
Rbpj
Rbpjl
Rcor1
Rcvrn
Rel
Rela
Relb
Repin1
Rere
Rest
Rev3L
Rfx1
Rfx2
Rfx3
Rfx4
Rfx5
Rfxank
Rhoxf1
Rhoxf2B
Rims3
Ring1
Rlf
Rlim
Rnf10
Rnf103
Rnf112
Rnf113A
Rnf114
Rnf115
Rnf13
Rnf14
Rnf141
Rnf144A
Rnf2
Rnf24
Rnf4
Rnf41
Rnf8
Rora
Rorb
Rorc
Rreb1
Rrn3
Runx1
Runx1T1
Runx2
Runx3
Rxra
Rxrb
Rxrg
Safb
Sall1
Sall2
Sall3
Sall4
Samd4B
Sap18
Sap30
Sap30Bp
Sart3
Satb1
Satb2
Scand1
Scand2
Scml1
Scml2
Scrt1
Scrt2
Sebox
Sertad1
Sertad2
Setbp1
Setd4
Setdb1
Sf1
Shox
Shox2
Siah1
Siah2
Sim1
Sim2
Sin3B
Six1
Six2
Six3
Six4
Six5
Six6
Slc25A40
Smad1
Smad2
Smad3
Smad4
Smad5
Smad6
Smad7
Smad9
Smarca1
Smarca2
Smarca4
Smarca5
Smarcad1
Smarcal1
Smarcb1
Smarcc1
Smarcc2
Smarce1
Smcr7L
Smyd5
Snai1
Snai2
Snai3
Snapc1
Snapc2
Snapc3
Snapc4
Snapc5
Snd1
Snw1
Sox1
Sox10
Sox11
Sox12
Sox13
Sox14
Sox15
Sox17
Sox18
Sox2
Sox21
Sox3
Sox30
Sox4
Sox5
Sox6
Sox8
Sox9
Sp1
Sp2
Sp3
Sp4
Spdef
Spen
Spi1
Spib
Sra1
Srcap
Srebf1
Srebf2
Srf
Sry
Ssrp1
Ssx1
Ssx2
Ssx3
Ssx4
Ssx5
Ssx6
Ssx7
Ssx8
Ssx9
St18
Stat1
Stat2
Stat3
Stat4
Stat5A
Stat5B
Stat6
Ston1
Sub1
Supt16H
Supt3H
Supt4H1
Supt5H
Supt6H
Suv420H1
T
Tada2A
Tada3
Taf1
Taf10
Taf11
Taf12
Taf13
Taf15
Taf1A
Taf1B
Taf1C
Taf2
Taf3
Taf4
Taf4B
Taf5
Taf5L
Taf6
Taf6L
Taf7
Taf9
Tal1
Tal2
Tbc1D10B
Tbl1Y
Tbp
Tbpl1
Tbr1
Tbx1
Tbx10
Tbx15
Tbx18
Tbx19
Tbx2
Tbx20
Tbx21
Tbx22
Tbx3
Tbx4
Tbx5
Tbx6
Tceal1
Tcerg1
Tcf12
Tcf15
Tcf19
Tcf20
Tcf21
Tcf3
Tcf4
Tcf7
Tcf7L1
Tcf7L2
Tcfl5
Tead1
Tead2
Tead3
Tead4
Tecpr1
Tef
Tfam
Tfap2A
Tfap2B
Tfap2C
Tfap2D
Tfap4
Tfb1M
Tfb2M
Tfcp2
Tfcp2L1
Tfdp1
Tfdp2
Tfdp3
Tfe3
Tfeb
Tfec
Tgfb1I1
Tgif1
Tgif2
Tgif2Lx
Tgif2Ly
Thoc4
Thra
Thrap3
Thrb
Timeless
Tlx1
Tlx2
Tlx3
Tmf1
Tnrc17
Tnrc6A
Tonsl
Tox
Tox3
Tp53
Tp53I13
Tp63
Tp73
Tprx1
Tprx1P1
Tprx2P
Tprxl
Trim10
Trim13
Trim15
Trim22
Trim24
Trim25
Trim26
Trim27
Trim28
Trim3
Trim33
Trim38
Trim62
Triobp
Trip10
Trip11
Trip13
Trip4
Trip6
Trmt1
Trps1
Tsc22D1
Tsc22D2
Tsc22D3
Tsc22D4
Tshz1
Tshz2
Tshz3
Ttll4
Ttll5
Tub
Tulp1
Tulp2
Tulp3
Tulp4
Twist1
Ubp1
Ubr4
Ubtf
Uhrf1
Ulk2
Uncx
Use1
Usf1
Usf2
Utf1
Vax1
Vax2
Vdr
Ventx
Ventxp1
Ventxp2
Ventxp3
Ventxp4
Ventxp5
Ventxp6
Ventxp7
Vezf1
Vgll1
Vps72
Vsx1
Vsx2
Wbp5
Wdr45L
Whsc1
Wt1
Xbp1
Yaf2
Ybx1
Ybx2
Yeats4
Yy1
Zar1
Zbtb11
Zbtb16
Zbtb17
Zbtb20
Zbtb22
Zbtb24
Zbtb25
Zbtb32
Zbtb33
Zbtb38
Zbtb39
Zbtb40
Zbtb43
Zbtb47
Zbtb48
Zbtb6
Zbtb7A
Zbtb7B
Zdhhc1
Zdhhc17
Zeb1
Zeb2
Zfand3
Zfand5
Zfand6
Zfhx2
Zfhx3
Zfhx4
Zfp106
Zfp112
Zfp161
Zfp28
Zfp30
Zfp36
Zfp36L2
Zfp37
Zfp62
Zfp64
Zfp91
Zfp92
Zfpl1
Zfpm1
Zfpm2
Zfr
Zfx
Zfy
Zhx1
Zhx2
Zhx3
Zic1
Zic2
Zic3
Zic4
Zic5
Zim2
Zkscan1
Zkscan3
Zkscan4
Zkscan5
Zmym3
Zmym4
Zmym5
Zmym6
Zmynd11
Znf10
Znf107
Znf117
Znf12
Znf124
Znf125
Znf131
Znf132
Znf133
Znf134
Znf135
Znf136
Znf137P
Znf138
Znf14
Znf140
Znf141
Znf142
Znf143
Znf146
Znf148
Znf154
Znf155
Znf157
Znf16
Znf160
Znf165
Znf167
Znf169
Znf17
Znf174
Znf175
Znf177
Znf18
Znf180
Znf182
Znf184
Znf185
Znf187
Znf189
Znf19
Znf192
Znf193
Znf195
Znf197
Znf2
Znf20
Znf200
Znf202
Znf205
Znf207
Znf208
Znf211
Znf212
Znf213
Znf214
Znf215
Znf217
Znf219
Znf22
Znf221
Znf222
Znf223
Znf224
Znf225
Znf226
Znf229
Znf23
Znf230
Znf232
Znf234
Znf235
Znf236
Znf238
Znf239
Znf24
Znf248
Znf25
Znf250
Znf251
Znf254
Znf256
Znf259
Znf26
Znf263
Znf264
Znf266
Znf267
Znf268
Znf271
Znf273
Znf274
Znf275
Znf277
Znf28
Znf281
Znf282
Znf286A
Znf287
Znf295
Znf29P
Znf3
Znf30
Znf304
Znf318
Znf319
Znf32
Znf324
Znf331
Znf334
Znf337
Znf33A
Znf33B
Znf35
Znf354A
Znf358
Znf362
Znf37A
Znf395
Znf408
Znf41
Znf410
Znf414
Znf415
Znf416
Znf423
Znf43
Znf430
Znf432
Znf44
Znf443
Znf444
Znf45
Znf460
Znf461
Znf473
Znf483
Znf510
Znf516
Znf532
Znf544
Znf552
Znf559
Znf576
Znf581
Znf592
Znf593
Znf605
Znf613
Znf629
Znf630
Znf639
Znf643
Znf646
Znf649
Znf668
Znf669
Znf672
Znf682
Znf691
Znf692
Znf696
Znf7
Znf701
Znf706
Znf708
Znf711
Znf74
Znf746
Znf75A
Znf76
Znf79
Znf8
Znf80
Znf81
Znf823
Znf83
Znf831
Znf84
Znf85
Znf90
Znf91
Znf92
Znf93
Znhit6
Zranb2
Zscan10
Zscan12
Zscan2
Zscan20
Zscan21
Zscan22
Zxda
Zxdb
Zxdc

## Sheet: TSC specific (top100)
Genes highly expressed in TSCs than ESCs
Rhox4
Gata3
Pygl
Cdx2
Itgb3
Exoc3l4
Cyp26a1
Lcp1
Tinagl1
Tnfaip2
Bmp8b
Hand1
Cbfa2t3
Morc4
H19
1600025M17Rik
Itga7
Sept4
Krt7
Krt18
DXBay18
Frmpd1
Rnf128
Irs3
Ren1///Ren2
Slc44a3
Pth1r
Krt19
Cd82
Senp7
Rin3
Fos
Elf5
Apobr
Ifih1
Rgs16
Parva
Igf2
Npcd///Nptxr
Rtp4
Zfpm1
Cdcp1
Sh3bp5
Krt8
3830417A13Rik
Lhfpl2
Cbx4
Irx3
Cldn3
Gsn
Pdlim2
Flnc
Cmtm8
Id2
Rasl10a
Inpp1
Arhgap31
Gata2
Papss2
Tns4
Fosl2
Igf2as
Tbx20
Tgfbr3
Msx2
Rgcc
Anxa9
Galc
Colec11
Afap1l1
Gramd4
Cxcl14
8430427H17Rik
Ctdspl
Cited1
Wnt7b
Fstl3
Eomes
Arhgap15
Ccdc69
Plcxd2
Abtb2
Oasl2
Adra2b
Cda
Rhox6
Dleu2
Paqr4
Sema4c
Creb3l2
Gm9
Chst11///Phactr1
Vdr
Chst1
Lgals3bp
Dbndd2
Parp4
Rnasel
Loxl4
Sh2b2

## Sheet: Oct4 KD specific 204
Oct4 KD-Specific
1190002H23Rik
1600029D21Rik
1700011A15Rik
2810043O03Rik
Abat
Abca3
Acpp
Adcy7
Alcam
Antxr2
Anxa2
Anxa3
App
Asb9
B3Gat3
Bcl9L
Bgn
Bhmt
Bhmt2
Bmp1
Bmp8B
Cald1
Car4
Cbfa2T3
Cd82
Cda
Cdcp1
Cdh2
Cdkn1C
Cdx2
Chst11
Cidea
Cited1
Clcn5
Cldn3
Cldn4
Cln6
Clu
Cnnm3
Col4A1
Col4A2
Cox5B
Cpd
Cpeb2
Creg1
Crim1
Cryab
Csf1
Cx3Cl1
Cxadr
Cxcl10
Cyp1B1
Cyr61
D530037H12Rik
Dkk1
Dkkl1
Dmkn
Dner
Drd4
Dsc2
Dsp
E130112L23Rik
Efnb1
Efnb2
Eif2S2
Elf5
Elovl1
Esx1
Ets1
Fads3
Fbp2
Fgfbp1
Fgfr2
Fhl2
Flt1
Frzb
Fstl3
G6Pc3
Gadd45G
Gata2
Gata3
Gata6
Gbp1
Gjb2
Gjb5
Gm11397
Gm6273
Gm9222
Gprc5C
Gpx8
Gsn
H19
Hip1
Hnf1B
Hoxb13
Hoxc8
Id2
Igf2
Igf2As
Igh-Vj558
Il10Rb
Inadl
Irs2
Irx3
Irx4
Jun
Kifc1
Klhl13
Krt18
Krt19
Krt7
Krt8
Lcp1
Lgals1
Loc100044384
Loc100047091
Loc639910
Loc640441
Loxl4
Luc7L2
Ly6A
Mal
Marveld2
Mbnl3
Mbp
Mfsd7C
Morc4
Msx2
Ndufb9
Neat1
Nfkbiz
Nisch
Nppb
Nrk
Nrp2
Oasl2
Parm1
Peg10
Peg3
Phactr1
Phldb2
Pik3Ap1
Pkdcc
Plac1
Plat
Pmp22
Podxl
Pparg
Procr
Prss23
Prss8
Ptgs2
Pth1R
Pygl
Rab14
Rai1
Rbm39
Rbmx
Rgs5
Rhob
Rhou
Rhox6
Rhox9
Rnf128
S100A6
Sct
Sdc4
Serpinb9G
Serpine1
Serpinh1
Sfmbt2
Sgce
Slc25A24
Slc2A3
Slc30A2
Slc40A1
Slc6A14
Smad6
Sox21
Spats2L
St3Gal5
Tacstd2
Tagln
Tcl1B1
Tfpi
Tgfb2
Thbs1
Tinagl1
Tlr2
Tmem37
Tmprss2
Tnnt3
Tpp2
Trim43A
Tshz1
Tspan9
Ttc14
Unc5B
Vav3
Vnn1
Zdhhc14
Zdhhc2
Zfp703
Zyx
