# Supplementary material for: Transcription coactivator Cited1 acts as an inducer of trophoblast-like state from mouse embryonic stem cells through the activation of BMP signaling
Source: Cell Death Dis. 2018 Sep 11;9(9):924. doi: 10.1038/s41419-018-0991-1 (PMC6134011; doi:10.1038/s41419-018-0991-1)
Supplement: Supplementary file 10 — Table S2 Differentially expressed genes (DEGs) in Cited1 OE, Cdx2 OE and Gata3 OE [file 41419_2018_991_MOESM10_ESM.xlsx]

## Sheet: Venn
Names	total	elements
Cdx2 Cited1 Gata3	287	Plekhg2
		Hmgn3
		1700019D03Rik
		Accsl
		Ctdspl
		4930566F21Rik
		Synpo2l
		Trps1
		Il10rb
		1700097N02Rik
		4930503L19Rik
		Ntn1
		Sct
		Gpsm1
		Plekha4
		Ccdc68
		Sfrp1
		Pmp22
		Sh3glb1
		Zfp28
		Atrnl1
		Klk1
		Nodal
		Zfp819
		Marveld2
		Lrrc2
		Tmem56
		Cda
		Crisp1
		Parp4
		Tdh
		Dbndd2
		Mapt
		Rnf103
		8430427H17Rik
		Gprc5c
		Clip1
		Morc1
		Vegfc
		Ly6k
		Zp3
		Tdrd7
		Dpys
		Elk3
		Afap1
		Esrrb
		Gli2
		Grina
		Hck
		Tpm2
		Cyp11a1
		Tgm2
		Cldn7
		Cd80
		Calml4
		Myo1c
		Bmp8b
		Nr0b1
		Sri
		Setd7
		Hcfc1r1
		Zfp672
		Hist1h1c
		Ptpn9
		Stard10
		Gap43
		Mbd2
		Mansc1
		Dmkn
		Lmna
		Tmem62
		Arl4a
		Lgals1
		Slco4c1
		Gadd45b
		Jam2
		Cdcp1
		Hpn
		Rhox6
		Ocln
		Pitpnm1
		Tcl1
		Vasn
		Bnc2
		Itgav
		Calca
		Aldh3a1
		Gna14
		P2rx7
		Sh3bp5
		Hip1
		Fgf4
		Pbx2
		Gsn
		Ehd1
		Ak7
		Prtg
		Reep5
		Ptch1
		Tcn2
		Ltbr
		Myb
		Insm1
		Zfp493
		Gtsf1l
		Pla2g10
		Vnn1
		Flnc
		Ptn
		Mprip
		Prmt2
		2410007B07Rik
		Wnt9a
		Nab1
		Gramd1c
		2500002B13Rik
		Fcgr2b
		5430416N02Rik
		Pdzd4
		Pcmtd1
		Slc7a3
		Sirt2
		Ncam1
		Rhog
		Tdrd12
		Ier3
		Emp2
		Cyba
		Zbtb4
		Rbms1
		Tnfrsf1a
		Pecam1
		Rhox9
		Rif1
		Scd2
		Rhob
		Camk1d
		Ifitm1
		Neurod1
		Fam101b
		Pdlim2
		Col6a1
		Efna1
		Abca3
		Hsd17b14
		Adcy7
		9430069I07Rik
		Stmn3
		Enox1
		Vamp8
		Myo1f
		Tinagl1
		Zfp352
		Pof1b
		Fam171b
		Anxa2
		Sult6b1
		Parva
		1700008I05Rik
		Ttpa
		Mmd
		2810474O19Rik
		Dppa3
		Dsc2
		Med12l
		Ptpn20
		2310043M15Rik
		Chga
		Scd1
		Sh3bp1
		Ubtfl1
		Zbtb8a
		Tnfaip2
		Tacstd2
		P2rx4
		Lrrc34
		Lats2
		Arg2
		Nedd9
		Prss23
		Gpx8
		Tgfbi
		Ets1
		Ninj1
		Aass
		Tmem9b
		Sepn1
		Slc27a2
		H2-K1
		Afap1l1
		Mapk13
		Cd47
		Epha4
		Pdgfc
		Csrp1
		Dusp14
		Cbx4
		Cryab
		Farp1
		Acta1
		Ilk
		Trh
		Npnt
		Pdgfrb
		Cdc42ep1
		Slc45a3
		4930526L06Rik
		Prdm5
		Coro1a
		Snx9
		Tmem88
		Rhou
		Krt8
		Taf1d
		Litaf
		Smpd1
		Cldn3
		Hells
		Cobl
		Ptplad2
		Lef1
		Gchfr
		Shisa5
		Pcyt1b
		Speg
		D630045M09Rik
		Csf1
		Cited1
		Senp7
		Laptm5
		Suox
		Manba
		Spp1
		Krt19
		Unc5b
		Mras
		Igdcc3
		G2e3
		Tcerg1l
		Dusp3
		1700017B05Rik
		Msl1
		3110040M04Rik
		Ube2h
		Cd99l2
		Ptx3
		Tmem209
		Pard6b
		Tmprss2
		Lpgat1
		Tbx20
		Rras
		2310030G06Rik
		Zfand3
		Tgfbr3
		Cobll1
		Slc25a24
		Rhoc
		Acss1
		Pld2
		Prrx2
		Stc2
		2200002D01Rik
		Efhd2
		Krt7
		Fam65a
		Tmem37
		Trim2
		Cldn6
		Cd44
		Baiap2l1
		Card10
		Elovl1
		Pdlim7
		Tm6sf1
		Mcf2
		Esx1
		Lxn
		Gata2
		Tgfbr2
		Jun
		Syt4
		Ahnak
		Pan3
		Plekhg1
		Chst14
		Ctsb
Cdx2 Gata3	2221	Tmem30b
		Sorbs3
		Cep290
		Pkia
		Nfatc2ip
		Ccdc173
		Dnajc21
		Pcdh1
		Cyb5r3
		Zfp119b
		Wfdc15a
		Tchh
		Rhebl1
		Gpa33
		Nek6
		Ggh
		Arl6
		Fzd5
		Gbp7
		1700024B05Rik
		Mex3b
		Pcdh8
		6030458C11Rik
		Pgap2
		Usp2
		Stk24
		Slc4a5
		Axl
		Nrep
		Bbx
		Utrn
		Arhgap29
		Slc15a1
		Coch
		Batf3
		Slc47a1
		Tcfl5
		Mmrn1
		Inhbb
		Dnaic1
		Napsa
		Adam23
		Fam83h
		Vmn1r171
		Fam81a
		9530057J20Rik
		Meis1
		Adal
		Myzap
		Ppp1r37
		Zfp273///Zfp85-rs1
		Prps1l3
		Sorl1
		Gabra1
		Ptprk
		Ccp110
		E130309D14Rik
		Gli1
		Vamp2
		H2-T10///H2-T22///H2-T9
		En2
		Ndufs4
		Plp1
		Pdha2
		Dnajc7
		Peg10
		Dock6
		A330068G13Rik
		Kat6b
		Dag1
		Ctbp2
		Bcl2l1
		Ppig
		Rab11fip3
		A330021E22Rik
		Cpd
		Rasgrp2
		Eed
		4930423O20Rik
		1190002N15Rik
		Zfp277
		Lztfl1
		Syt9
		Fgg
		Slc25a33
		Thap7
		Zfp472
		Gatsl2
		Ldb3
		Ascl2
		Mrpl1
		Scarb1
		Eva1b
		Tex18
		Jakmip1
		Snhg5
		Bcat1
		Pon2
		Ankrd49
		Lphn2
		LOC553096
		C2cd2
		Trnt1
		Fcgr4
		BC052688
		Rab34
		Gm21379///Rbm31y
		Gm8203///H2afz
		Mboat1
		Crtac1
		Gm8479
		Whsc1
		A2m
		Prom1
		Nop56
		AI504432
		Rcc2
		Kctd15
		Plagl2
		Fancl
		Zfp518a
		Ccdc30
		Mthfd1l
		Spred1
		Nufip2
		B3galnt2
		Tmprss13
		Spag16
		Six1
		Cenpv
		Krtcap3
		Spink10
		Gpr146
		Uty
		D10Ertd761e
		Cd97
		Lrrc20
		Chp1///Gm20056
		Pcdhb16
		Dnah7a
		Gjc1
		Crip2
		Prepl
		Srsf3
		Zfp64
		Gm1564
		Kcnk6
		Enpp3
		Gpc6
		Tanc2
		Efemp1
		C77080
		Papss2
		Usp30
		Gas2l1
		2810002D19Rik
		Cyhr1
		Cpt1a
		L1td1
		B4galnt4
		Mcm8
		Pld3
		Cox7c///LOC100048613
		Mcm10
		Zfp961
		Fastkd2
		Mar11
		Gadd45g
		Cpb2
		Ms4a6d
		Mfsd12
		Nusap1
		Srprb
		Agrn
		Col9a3
		Ptpn11
		Ctdnep1
		Spry2
		Dhcr7
		Zik1
		Elavl2
		Msh6
		Kdm5d
		Creb3l2
		Cux1
		Serpina4-ps1
		Mkks
		Crxos1
		Kcnk1
		Gm4924
		Snhg12
		Usp9x
		Pmm2
		Rbpj
		Ccdc41
		Gjb2
		Dhdds
		Man1a2
		1190003J15Rik
		Tmem236
		Rabgap1
		Cyp2b13
		Mthfd1
		1700003E24Rik
		Adig
		Kcnt2
		Bclaf1
		1700102P08Rik
		Athl1
		Syk
		Crb3
		Lama1
		Zdhhc9
		Nrm
		Nxt2
		Gm2808///Tulp4
		Pou4f2
		Gstt3
		Zfand1
		1700066C05Rik
		Aldh1l2
		H60a
		Arhgap21
		Atp11a
		Txlnb
		Vgll3
		Patl2
		Rell1
		1700019A02Rik
		Rptn
		Epdr1
		Ell2
		Wwc2
		Galr3///Gcat
		Fam26e
		Gm20765
		Tpcn1
		Ccnc
		Numb
		Plcd3
		Trim23
		Abi3bp
		Mrpl13
		4930474A20Rik
		Pramel6
		Wdr92
		Gm5101
		Maged1
		Brap
		Luc7l3
		Gcnt1
		Rtp4
		Ift80
		Rab15
		Taf9b
		B3galt1
		Rln1
		Usp26
		Napepld
		Prkcz
		Fads2
		Gm7056
		Plekhm2
		R3hdm4
		Gm13040///Gm13043///Gm13057
		Exosc5
		Etv5
		Zfp57
		Gm10224///Gm4581///Rpl15
		Ppbp
		Gm3417///Gm3448///Tcte3
		Tnfrsf10b
		Itgb3bp
		Rfx4
		Kbtbd11
		Gm21540///Tmed2
		Osmr
		Pkp3
		Fancf
		Asf1a
		Serpinb1a
		Man1c1
		Tead3
		Men1
		Gm5481///Gm6109///Gm6570///Gm7429///Rpl30
		Ly75
		D13Ertd787e
		Dusp27
		Elovl2
		Riok2
		Rere
		Map7d1
		Tcea3
		Hectd2
		Agpat4
		Dhtkd1
		Nfyb
		Ammecr1l
		Rnf144b
		A530054K11Rik
		AI467606
		C030039L03Rik
		Phf16
		Pdss1
		Bcap31
		Tollip
		BC023969
		Arl8a
		Brd8
		Tph1
		Rps20
		4930453N24Rik
		Cep57
		Fam178b
		Psmg1
		Ddx43
		D7Ertd715e
		Rabl3
		Atxn7
		Cer1
		Cgn
		Efhc2
		Snhg3
		Arrdc3
		Efcab10
		Cdipt
		Sqle
		Mbtd1
		Mettl4
		AU022751
		Sclt1
		Ankrd12
		Mgme1
		Zfp759
		Pgbd5
		AA388235
		Gem
		Scml2
		Helb
		Plekhg3
		Dnaic2
		Tgm3
		Pnpla2
		Tor1aip1
		Rabif
		Pcgf5
		Lyrm1
		Fgfr1
		Fam136a
		Epb4.1l5
		Khnyn
		Abcb8
		Zfp518b
		Mxra8
		Klf6
		Xlr5a///Xlr5b///Xlr5c
		4930447C04Rik
		Hax1
		Rfx2
		Map4
		LOC553090
		Chrna7
		Xkr5
		LOC100505031///LOC636901///Rpsa
		Slc24a1
		Prdm14
		Srgap2
		Caskin2
		Pola1
		Limd2///LOC632329
		C80060
		3632451O06Rik
		Nphp1
		Kdelr3
		Pot1a
		Umps
		Cdhr1
		Plp2
		Rwdd2a
		Arap2
		Sp6
		Qtrtd1
		Mrc1
		Gemin6///Gm6253
		Eif2s2
		Dap
		Bbs2
		Acp6
		Adap1
		Adat1
		Capn1
		Slc34a3
		Mettl15
		Pkn3
		D1Pas1
		Lcorl
		Prmt8
		Tacc2
		Dlg5
		Rps27
		Serhl
		Utp14a
		Arf5
		Zfp503
		Dhrs3
		Chm
		Zmat2
		Phlda2
		Cpeb1
		Ap2s1
		Atr
		Dennd2c
		Fam183b
		Ifi35
		Ets2
		Hivep3
		Zfp936
		Arhgef12
		Pstk
		AA645497
		Tex19.2
		Mfhas1
		Tor4a
		Ociad2
		Akr1b3///Gm6644
		Clic4
		Pdgfb
		Cbln1
		Sema3c
		Igf2
		Serinc3
		9330199F22Rik
		Zmynd8
		Map10
		Ldoc1
		Zfp36
		Itga9
		Dusp8
		Sesn3
		Tmem140
		Mfn2
		Zranb3
		Gm8267
		Tsku
		Chmp1a
		Soga3
		Tmem69
		Thoc1
		Samd8
		Zfp40
		Gm5141
		Chn2
		Srsf7
		Terf1
		Gm6712
		Tiam2
		Tmem254a///Tmem254b///Tmem254c
		Trmt10c
		Myom2
		Cdh9
		Wdr48
		Stat4
		Ncapg
		Zic5
		Fam25c
		Phf6
		St3gal2
		Crat
		0610009D07Rik
		Ttc30a1
		Elmo3
		Fndc3b
		Pnldc1
		Psmd13
		2610301H18Rik
		Gm22
		Mmp23
		Gm13152
		Fam169a
		Nle1
		Pou4f1
		Ncoa2
		Tbce
		Dnase1l1
		Ube2j1
		Gtpbp10
		Fhod3
		Cspp1
		Notch3
		Fanci
		Ptk2
		Raet1a///Raet1b///Raet1c///Raet1d///Raet1e
		Gm19310
		Syce2
		2310008H04Rik
		Slc6a1
		Tcirg1
		Nphs1
		Aire
		Cdc14b
		Pak2
		Chmp2b
		Spic
		Nudt18
		Commd7
		Capn2
		Ethe1
		C030013E06Rik
		Tnk1
		Marveld3
		Clock
		Cxcr7
		Ptov1
		Pcsk6
		Ripk4
		Trib3
		Baz1a///LOC100048557
		Gm7325
		Xlr3a///Xlr3b///Xlr3c
		Plxnb2
		Gm2381
		Ccdc39
		Gm20033
		Pycr1
		LOC638399///Rpl31///Rpl31-ps12
		Cep128
		Cyp7b1
		Taf7l
		Gabpa
		Micu1
		Pwwp2b
		Apobec3
		Arfgef1
		Bex6
		Rab11fip1
		Tesk1
		2017-09-04
		Rbp7
		Ggct
		Ndrg1
		Tmc4
		Cmtm3
		Hdac9
		2410087M07Rik
		Trpm6
		Taf7
		Camk2b
		Rpl39l
		Ina
		Ssbp3
		Nr2f2
		Rnh1
		Mrps31
		Bmpr2
		Ifi27l1
		Tapbp
		Slc16a13
		Zfp606
		Wdr75
		Ap2m1
		Gm13247///Gm21082
		Chchd7
		Acbd4
		Ttc32
		Epb4.1l4a
		2810408B13Rik
		Jazf1
		Hpca
		1810019J16Rik
		Dmrtc1c1///Dmrtc1c2
		Dazl
		Ccnd2
		Setx
		Klf9
		Amn
		Tmem144
		Clca4
		Cdc42se1
		Id4
		Tcf7l1
		Glce
		Airn
		4930533L02Rik
		Rffl
		Hspg2
		Sgms2
		Tpra1
		4921522E08Rik
		Obsl1
		Pabpc4l
		Cwc27
		Tcta
		Ooep
		Slc19a3
		Lgr6
		Por
		Sirt1
		Gm15513
		Rfk
		1110014L15Rik
		Sox1
		Sycp3
		Syvn1
		Rhox13
		Mesp2
		Ap2a2
		Cxcl11
		Cables2
		Gm12854///Gm5068///S100a11
		Ogdh
		Rgp1
		Desi1
		B4galt1
		Ldlr
		Pcyox1
		Gene Symbol
		Sox2
		Zfp944
		Dnase2a
		Fosl2
		Ror1
		Agap3
		Flnb
		Col1a2
		Pdcd6ip
		Wdr31
		Casc5
		Deptor
		Fignl1
		Flot2
		Pecr
		Ptgs2
		Dusp10
		Prr5l
		Hoxd13
		Klf2
		Herc6
		Tubb2a-ps2///Tubb2b
		Tmx3
		Ctdsp1
		Fgf1
		Ints12
		Cpm
		4930430F08Rik
		C330027C09Rik
		Zfp958
		Rap2c
		Vav2
		Otud7b
		Etaa1
		Ryr3
		Timp3
		Dleu7
		Zfp770
		Skap2
		Atf3
		AI854517
		0610010B08Rik///Gm14308///Gm14430///Gm14434///Gm4724
		Gas1
		Aurkc
		Zfp141
		Slc22a23
		Pkhd1
		Tacr3
		Rab23
		Ap1g2
		Adat2
		Mgat4b
		Siglec5
		Atp11c
		Ankrd35
		Atp2c2
		Heatr5b
		Rab13
		2610002J02Rik
		Zfp59
		Ebna1bp2
		Fgfbp1
		1700123I01Rik
		Foxa1
		Nrk
		Ndufaf4
		Gm128
		Rhov
		Wdr37
		Agpat5
		Myadm
		Pla2g1b
		Atp9b
		Spc24
		1810014B01Rik
		Bahd1
		St8sia6
		Ung
		Rassf8
		Alcam
		Chrna9
		Zcchc10
		Anxa4
		Atxn3
		H2-D1
		Sfi1
		Pdlim1
		Ube2v2
		Csnk1d
		Ddr2
		Mitf
		Neu1
		Dtx2
		Mettl1
		Dab1
		Prkcd
		Vwc2
		Nono
		Mast2
		Tmem79
		Slc35f2
		3830403N18Rik///Xlr
		Setd8
		Notch2
		6720489N17Rik
		Eya4
		Slc6a14
		LOC634555///Nup37
		Mir22hg
		Hpdl
		Sfmbt2
		Sema4c
		Zfp62
		Src
		Ddx4
		Prim1
		Ctnna1
		Smad2
		Igf2bp3
		Ttc14
		2610019E17Rik
		Mef2d
		Morc4
		Mrpl50
		Mplkip
		Zc3hav1l
		Erbb3
		Elavl4
		Polr3k
		Them5
		Abca1
		Dkc1
		Il33
		Pla2g15
		Vstm5
		Hgsnat
		Cpt1c
		Plec
		Vmn1r53
		Nxf7
		Zfp292
		2017-09-01
		Mapkapk2
		Cbx3///Gm5792///Gm6901///Gm6917///LOC100862604
		Meox2
		Slc44a2
		Gins1
		Gabarapl1
		Gpr135
		Cers2
		8430410A17Rik
		Fthl17///Gm14458///Gm14499///Gm14511///Gm5634
		Mbp
		5830407P18Rik
		Gm4850
		Lpcat1
		D15Ertd55e
		Frs3
		Oca2
		Sfxn4
		Grpel2
		Txnrd3
		Nadk2
		E330020D12Rik
		Spry4
		Fam189b
		Gfpt2
		Grasp
		Lasp1
		Tmcc3
		AW493563
		Dbf4
		Trdmt1
		Zfp619
		Pias2
		Abcc1
		Dyx1c1
		Stxbp2
		Zfp955a
		Eps15
		BB287469///Eif1a///Gm4027
		Ppat
		Zfp120
		Mina
		Tmem125
		C78760
		Bend4
		AI661453
		Mbnl3
		Gm20767
		Paqr7
		C77370
		B230307C23Rik
		Pla2r1
		Slc38a4
		Piwil2
		Gata3
		Foxd3
		Dctpp1
		Spg20
		Htatsf1
		Itprip
		Map4k4
		Wisp1
		Rbm44
		Sema4a
		Mei4
		Nmnat2
		Pald1
		Atn1
		4933403O03Rik///Gm4981
		Igfbp7
		Ints10
		Foxk2
		Map3k4
		Slc11a1
		Epb4.1l1
		Nnat
		Ptpra
		Rad1
		9330159M07Rik
		Foxn3
		Rad9b
		4930444M15Rik
		Farp2
		Srr
		Plcb4
		1700080O16Rik
		Fxr1
		Mlh1
		Ceacam10
		Sfn
		B230120H23Rik
		Brf1
		1190005I06Rik
		Zfp317
		Fbxo15
		Celf4
		Zfp712
		5430440L12Rik
		Zmat4
		Myo1h
		Gatsl3
		Arpc1b///Gm5637
		Osgepl1
		Mrpl15
		Top2a
		Iqub
		Spin2
		Atg9a
		L3mbtl3
		Cby1
		Serbp1
		BC038331
		Bcas2
		Serpinb6c
		Bach2
		Cep110
		Usp28
		Tktl1
		Fmn2
		Rps25
		Actl6a
		Ly6g6e
		Flot1
		Gadd45a
		Pcgf3
		Cdc37l1
		Rpgr
		Pou5f1
		Nfib
		Pdk1
		Trat1
		Rbbp5
		Aif1l
		Irx3
		5730437C12Rik
		Rbm12b2
		AU016916
		Cphx1///Cphx2///Cphx3
		Frrs1
		Klf3
		Ttk
		Necap2
		Ikzf2
		Ccnb1ip1
		Fam83g
		Blnk
		Vav3
		Prune2
		Lif
		Gtpbp4
		Vamp3
		Arhgap15
		Tmem184a
		Mtf2
		Dyrk2
		Pacsin1
		Ctnnd1
		Pole2
		Gsk3b
		Slc25a36
		AY512915
		Chst5
		Igsf21
		Mis18bp1
		Hibch
		Sulf1
		Pml
		Cdip1
		Ankrd17
		Lrp10
		Atp2c1
		Ldhc
		Fgfr2
		Arhgap1
		1700001G11Rik
		Prkcb
		Sub1
		Rec8
		Serpinb6b
		2610201A13Rik
		Mphosph10
		Creb3
		Brix1
		Ubap2l
		Nek9
		Papolg
		Gm16794
		Gm11237
		Crabp1
		Zfml
		Jmjd7///Pla2g4b
		Apbb1
		Ppl
		Pex14
		2610044O15Rik8
		Mcf2l
		Sidt2
		Cds1
		Hand1
		Surf4
		Trim66
		Col1a1
		Lzts2
		1700047I17Rik2///Fam177a///LOC100503822
		Fbxo36
		Rfesd
		B4galt4
		Asns
		Gngt1
		Gm14820
		Mgll
		Rpl31
		Msl3
		Gfod1
		Aoah
		Ift74
		Zyx
		Ccdc113
		Nudt21
		Rinl
		Kif5c
		Fhdc1
		Pdp1
		Xpot
		Dlgap1
		Tmem54
		Rnf128
		Zfp719
		Gm13139
		Nasp
		Dapk1
		Rpp40
		Krt42
		Frk
		Fam160b2
		Arr3
		Kank1
		Gm7072
		Kcnn2
		H13
		Unc119
		Tmem164
		Snx5
		Itm2c
		Atpbd4
		4632428N05Rik
		Rasgef1b
		C130068B02Rik
		Morc3
		Ptger2
		Arpc4
		Smad3
		Chml
		Chac1
		Pnrc1
		Lpl
		Cxcl12
		Ska1
		Fam129b
		Exoc3l
		Itgb5
		Cep44
		Gpatch4
		Ank3
		Ngfr
		Gng12
		Adamts5
		Pi15
		Caprin2
		Srsf1
		Plac1
		Nampt
		Gm21283
		Rnls
		Sbsn
		Spint1
		Kif13b
		Trabd
		Nop58
		Zic3
		Sap30
		Ppap2c
		Mybl2
		Cttn
		Limd1
		Pias1
		Efnb1
		Ttr
		Slc6a19
		Sorbs1
		Bzw2
		Map4k5
		Elf1
		Actr6
		Arhgap8
		Ndufaf5
		Pld6
		Tbc1d9
		Fam196b
		Zfp941
		Gm10501
		Ggps1
		Cd1d1
		5730507C01Rik
		Zfp595
		Dusp9
		Hmmr
		Ifnar2
		Gab2
		Slc5a3
		Dock9
		Rhbdf2
		Ccdc141
		Gnai2
		Uba1y
		Bbs10
		5230400M06Rik
		Dnajc6
		Bmpr1a
		Slc44a3
		Sppl3
		Dhcr24
		Phldb1
		Tmem43
		Anp32a
		BC028528
		Lcor
		Tgtp1///Tgtp2
		Tmem150a
		Lrig3
		Gp1bb///Sept5
		Mmp17
		Kcnq1ot1
		Aldh2
		Hunk
		Camsap3
		Glipr1l2
		Maged2
		Slc29a1
		Cenpk
		Fdps
		1700066M21Rik
		Ceacam20
		Hmg20b
		Ubxn2b
		Speer7-ps1
		Kat2b
		Actr3b
		Lat
		Zfp763
		Bcor
		Dus4l
		Cers3
		Alkbh1
		Syt13
		Clvs2
		Egfem1
		Arpc1a
		Papolb
		Nova1
		Dysf
		Tmem8
		Daglb
		Cabp1
		Fam117a
		Luzp4///Ott
		Tmem158
		Psph
		AI987944///AW146154
		Gm4636
		Zfp264
		4930519F16Rik
		Zfp932
		Cep57l1
		Tnfaip1
		AK129341
		Trmt10a
		Gm4371
		Gm10058
		Gad1
		Mycbpap
		Zfpm1
		Gm13152///Gm13212
		Maf
		Arf2
		Ercc4
		Egfr
		Crebrf
		5730408K05Rik
		Letmd1
		Cdk5
		Sync
		D16Ertd472e
		Metrnl
		Cdon
		Cbfa2t3
		Dnph1
		E430024I08Rik
		4930509E16Rik
		Chek2
		Rev3l
		Nptx2
		Slc35a2
		Spsb2
		Zcchc24
		Arl14ep
		4922501C03Rik
		Slc25a31
		Zfp870
		Ranbp17
		Ldhb
		Agpat9
		Tet2
		Pabpc1l
		1600029D21Rik
		Sohlh2
		Rbms2
		Srfbp1
		Btg2
		Pdcl
		Manbal
		Ptpn6
		Hmgcs1
		Iqsec1
		Ric3
		Zeb2
		Usp46
		Kcnk5
		Cldn23
		Ndufaf2
		Gm10664
		Pi4ka
		Hipk3
		Serpini1
		Snx7
		Tpm3
		Lrrc48
		Klf12
		Tmem127
		Coil
		Gbx2
		Adprm
		2010309G21Rik
		Trp53
		Rimklb
		Braf
		Gata6
		4930558J18Rik
		Arvcf
		Tns4
		Ehhadh
		Tfap4
		Tfpi
		Ttc37
		Mtm1
		Foxj2
		Reep3
		Sec24b
		Ccpg1
		Arhgef5
		Ergic3
		Ppm1a
		Fos
		St3gal5
		Evpl
		Porcn
		Tmem238
		LOC101056577///Timm8a1
		Prdm1
		Tasp1
		1700052K11Rik
		Lemd1
		H2afz
		Stk31
		Cd82
		Camk1
		Ccdc18
		St7
		Ptpn14
		Gm13718
		Purb
		LOC101056500///Macrod2
		Oard1
		Kcnd1
		Mob3b
		Psmc3ip
		Msh3
		Gpd1
		Dhodh
		Afap1l2
		Magea5
		Gas2
		Cacnb3
		Mrps6
		Nanog
		Glod5
		Piwil4
		Syce1
		Polr3g
		Ppp1cb
		Khdc3
		Tex14
		Sacs
		Tex12
		Gtsf1
		9530068E07Rik
		Scarb2
		1700016G14Rik
		Naa11
		Pip5k1a
		Rlbp1
		Meiob
		Pcbp4
		Capsl
		Psen1
		Nav2
		Rian
		Ncl
		Plbd1
		Prelid2
		Sirt3
		Mknk2
		Fam53b
		1500016L03Rik
		Dsp
		Cdkn1c
		Col18a1
		Col4a5
		Lrp8
		4930452B06Rik
		Cuedc1
		Cacybp
		Foxq1
		Pfdn4
		Rps6ka4
		Kif1c
		Cep97
		Zcrb1
		Mest
		Psma8
		Sh3rf2
		Trim63
		Dgkb
		Tpk1
		Rnf38
		Phf2
		4933406J08Rik
		Figf
		Aak1
		Lama5
		1700020N01Rik
		Arhgef17
		Znrd1as
		Apobec1
		Coro7
		Gpt2
		Pzp
		Ano6
		Nf2
		Rapgef3
		Sec1
		LOC100047518///Rpl13///Tax1bp3
		Gramd1a
		Fdft1
		Ccdc88a
		Tma16
		Pttg1ip
		Farsb
		Cebpb
		Ppef2
		Mterf
		Tln1
		Tsc22d4
		Slc12a8
		Eef1e1
		Mrps14
		Ugt8a
		Brca2
		Ccdc85a
		D19Bwg1357e
		Rbm4b
		Gltscr1l
		D1Ertd273e
		Gm10658
		Prr5
		Cops5
		Acta2
		Gdf3
		Glipr1
		Cdc5l
		Gm364
		Tfdp2
		Dtymk
		Tdgf1
		Golga2
		Ppm1d
		Macrod2
		Pfkp
		Gns
		Snhg1
		Eml3
		Ankrd32
		Tgm1
		AV320801///Gm15023///Gm5128///Gm7903///Pramel3
		Tjp3
		Nr5a2
		Id2
		Cmah
		Ampd3
		Phlpp2
		Lcp1
		Gngt2
		Mastl
		Smg1
		Wwtr1
		Aqp7
		Tmem219
		Mtdh
		Tubg2
		Wbp1l
		Timm8a2
		Cnpy1
		Zfp81
		Tm7sf3
		Syngr2
		Slc25a5
		Micu3
		Arhgef16
		Gjb5
		Prmt3
		Nsmf
		Cradd
		Kcnk2
		Pxn
		Kif14
		Tuba3a///Tuba3b
		Ttc39b
		Kif18a
		Slc25a10
		Slc2a12
		B230354K17Rik
		Sertad2
		Tk1
		Spta1
		Tap1
		Tfap2a
		Cth
		Sh3gl2
		Mia
		Palm
		Tcea1
		Abce1
		Fut9
		Chd4
		2610528J11Rik
		Hmgb2
		Tex9
		Phf11d
		Abcc4
		Dclk1
		Capg
		Slc5a1
		AW552889
		Klhl18
		Zfp825
		Arhgap23
		Zmiz1
		Hdlbp
		Adam22
		2410003I16Rik
		Gm9918
		2610021A01Rik
		Pcdh7
		Nrp2
		Prps1
		Gm11487
		Fam168a
		Chd9
		Ticrr
		Tmtc1
		Arxes1///Arxes2
		Mcc
		Rnf138
		Slc35f6
		Fam120a
		Yipf2
		Zfp39
		Prss8
		2410076I21Rik
		AI662270
		Prl3d1///Prl3d2
		Pigc
		Anapc2
		Shank3
		Nefh
		Cul7
		Kbtbd8
		Rpusd2
		Alpk3
		Fbxl19
		Efnb2
		Lphn3
		Etv4
		Ldlrad3
		Cwf19l2
		Chek1
		Lck
		Socs3
		Prps1///Prps1l3
		Mrp63
		Mkrn1
		5430439M09Rik
		Mapk14
		Ptpn21
		Esco2
		Crebzf
		Pdk4
		Ptpn13
		Irf2
		Slco2a1
		Wnt7b
		Tiparp
		Snhg8
		Nlrp4f
		Txlng
		Mto1
		Podxl
		Klf4
		Rgs7bp
		Upp1
		Gsta4
		Rpf2
		Tcstv1
		Epn2
		Fez1
		Arl15
		Arhgap12
		Zeb1
		Clip4
		Rhobtb3
		6820445E23Rik
		Fntb///LOC639541
		Rpl41
		Gm129
		Bckdhb
		Gja1
		Myh9
		Rps6///Rps6-ps4
		4933416C03Rik
		Aacs
		BB557941
		Myct1
		Lrguk
		Errfi1
		Sarnp
		Frmd4b
		Thumpd3
		Lefty1
		Cmtm8
		Tmem189
		Lap3
		Jhdm1d
		Dtwd2
		Ttc29
		Ctr9
		Hpcal1
		Zfp960///Zfp97
		Csf1r
		2410018M08Rik
		C2cd5
		Mvp
		Prkd2
		Zfp51
		Ntrk3
		Atp6v1h
		Rab39b
		Gpr133
		Exoc3l4
		Agtpbp1
		Amotl2
		Pik3cb
		Abcb1a
		Nck2
		Abhd4
		Lrmp
		Tcrb-J
		LOC100862515///Tbc1d1
		Kdm3a
		4831440E17Rik
		Smim4
		Zfp748
		Kitl
		Cdk14
		Bid
		Sod1
		Pitrm1
		D630023F18Rik
		Zfp955b
		Jarid2
		Rpap1
		Phc2
		Shisa2
		Tgs1
		4933403O03Rik
		Pura
		Tmem242
		Dpysl4
		Srebf1
		Atad2
		Cyp2c44
		Furin
		Ctnnd2
		Cmss1
		Mypn
		Nol8
		Rad51ap1
		Pddc1
		Flrt3
		Bag3
		Slc40a1
		Ddit3
		Stmn2
		Zfp953
		Msi2
		Tekt1
		Dos
		Lrrcc1
		Rhpn2
		Fbxw8
		Kctd10
		Socs2
		D5Ertd566e
		2610027H17Rik
		Fras1
		Ggta1
		Scand1
		D7Ertd193e
		Rbmxl2
		Smc2
		Lrch2
		Tpst2
		9530077C05Rik
		Zfp654
		1700086P04Rik
		Usp17la
		Dnmt3l
		0610010B08Rik
		Mgat5
		Cast
		Depdc1a
		Defb10
		Tex15
		Pcdh15
		Mettl18
		Dppa4
		Kdm4c
		Zfp708
		Uvssa
		Cenpp
		Krr1
		Hsp90aa1
		Rgcc
		Oas2
		Pycard
		Gzmd
		Dgka
		Fabp3
		Duxbl1///Duxbl2///Duxbl3
		LOC100047518///Tax1bp3
		Triml1
		Dlg1
		Rin3
		Zfp454
		Tsacc
		Fam20b
		Bdh2
		Them4
		Polr3gl
		Dzip1l
		Usp17lc///Usp17ld
		Impa2
		4930550L24Rik
		Pcdh20
		Tex13
		Senp8
		Ptrh2
		Zfp781
		Clgn
		Pitpnc1
		Kcnb1///Pacsin2
		Mael
		Ssh3
		Kalrn
		Ago2
		Tsen2
		Magohb
		Appbp2
		2700097O09Rik
		4930503E14Rik
		Zmym1
		Luc7l2
		Angptl4
		Dleu2
		Gm13261
		Zfp715
		Npr1
		Zfp566
		Egln1
		Lsr
		LOC100046899///Meis3
		Tor2a
		Mns1
		Rnf41
		Tyrobp
		Gm16136
		Dnpep
		Lefty2
		AI314180
		Epb4.1
		Cyb5r1
		Prpsap2
		Pla2g5
		Akt1
		Pskh1
		Gm14133
		Zswim8
		Esf1
		Lrp2
		Hsf2bp
		Tcf4
		Gnpnat1
		Stap2
		Mettl5
		Ltbp4
		G0s2
		Dnajb12
		Hus1
		Tmem129
		Col11a1
		Chchd10
		Slc25a11
		Srsf6
		Rsph4a
		Mtfr1l
		Slc1a1
		Itgae
		C80425
		Inf2
		Ticam1
		Cenpe
		Ubr7
		Smyd4
		Mrpl35
		Hal
[truncated: 3,831 more rows]

## Sheet: Cited1 OE DEGs
Gene_Symbol
Scara3
Cited1
Ctla2b
Pmp22
Cryab
LOC100044683 /// Lrrc8e
Csf1
Bgn
Cyr61
Ms4a4d
Krt19
Clic6
Cib2
Dkkl1
Cmbl
Tinagl1
Dmkn
Tagln
Tacstd2
Qpct
Synpo2l
Krt18
Ptx3
Cdc42ep1
Slc25a24
Nfatc1
Gsn
Flnc
Tmem173
Efemp2
Med12l
Herc1
Nelf
Crtc3
Anxa3
Krt8
Pld2
Mansc1
Ahnak
Rcan2
Krt7
Il13ra1
Efna1
Myo1c
Parva
Cda
Prss23
2012-09-04
Cd47
Cyp26a1
Tgfbr2
H1f0
Magee1
Timp2
H2-Q7
Ulk2
S100a1
Il10rb
Dusp14
Grina
Trmt2b
Tm6sf1
Afap1l1
Ctsh
Rem2
Nedd9
Cd44
BC046404
Dsc2
Tgm2
Anxa2
Tmem56
Acta1
Col8a2
Fndc5
8430427H17Rik
Egr1
Fosl2 /// LOC634417
Gpx8
LOC677224 /// Ubash3b
Tnfrsf12a
Lats2
Pftk1
Ptrf
Plat
Limch1
Ptpdc1
Fam101b
6330403K07Rik
Hoxd8
Cacna1h
Ccl2
Aifm3
Hist1h1c
Bnc1
B2m
Mprip
Rhoc
BC006779
Cldn3
LOC677224
Lgals1
Atrnl1
Irgm2
Fam115a
Tmem37
Hist3h2a
Tbx21
Dhx58
Reep5
Nab1
Mogat2
Vasn
Lhfp
Ier3
Sgpp1
Gyg
Bhlhe40
Cd40
Pygl
Stbd1
Gpsm1
Prkar1b
Tmem130
Dbndd2
Arg2
Cxcl10
Rrad
Gja3
5430407P10Rik
Serpinh1
Pitpnm1
Marveld2
Sirt2
Vnn1
Slc24a3
Selenbp1
Plaur
Rasl10a
A330049M08Rik
Mcoln3
Cldn6
Clmn
Gm715
Olig1
ENSMUSG00000073738
Prkd1
Col6a1
Rhob
C030034E14Rik
Ube2h
Abhd3
Sri
Cxcl14
Cyba
Map3k5
Tagln2
Arap3
Gdpd1
Pdlim7
S100a13
Eno2
Dip2a /// LOC100044059
Bmp8b
Zbtb4
Msl1
Phldb2
Ninj1
Tmem9b
4930583H14Rik
Eif4e3
Galnt12
Sepn1
Abhd14b
Rnf103
Galnt4
Rab3b
Chrnb1
Slc45a3
Chrdl2
Acadvl
Sertad4
Phlda1
St3gal1
Pdlim4
Runx3
0610010K14Rik
Bace1
Gramd1c
Igdcc3
Thbs4
Wnt9a
Ppp3cc
Gm967
Prtg
Abca3
Lxn
Serpine1
Pdgfrb
1200009I06Rik
Acpl2
Clu /// LOC100046120
Apob48r
2810468N07Rik
Clip1
Rhox6
Prph
Chkb-cpt1b /// Cpt1b
Ankrd44
Ripk3
Ptgds
Chst8
Ecscr
LOC100047565 /// Mmd
Prickle2
Rab6b
Ubash3b
Gstm5
Adcy6
Gpr177
Suox
Hist2h3c2
2610034B18Rik
Ptpn20
2310030G06Rik
H2-K1
Fzd2
Lamb3
Scarf2
Gch1
Selm
Mapk13
Npnt
Dnaja4
Snx9
Tax1bp3
Coro1a
Gprc5c
Crym
Prrx2
AW060742
Ilk
Mthfd2l
Jun
Gsdmd
Flt4
Kctd11
Zfp672
Lgals7
Tgfbr3
Gchfr
2210011C24Rik
Hmgn3
Scd2
Ptplad2
Zdhhc2
Sh3bp5
Ctso
Stat5b
Cerk /// LOC676420
Rbp4
Tnfaip8
Cdcp1
Enho
Rras
Pdlim2
Emp2
Gadd45b
4930523C07Rik
Hip1
Elovl1
Tgfa
Des
Fam102b
Tnfaip2
Parp4
1700008I05Rik
Lmo1
Tmem62
Tpm1
Moxd1
Abtb2
Sh3bp1
Klhl23
Tspyl4
Tbx20
Fam46b
Tdrd7
Hcfc1r1
Tmcc2
Plekha2
Lpgat1
Hebp2
Bik
Speg
Unc5b
Procr
Plekhg2
Gng10
D6Mm5e
Stxbp1
Pfn2
Dusp3
Nptx1
Cldn7
BE136769
Ltbr
H2-Aa
Rai1
Sh3glb1
Pcp4l1
Epm2aip1
8430419L09Rik
AI426330
Mbd2
Clic1
Entpd2
Lmna
Ret
Spink2
Adam9
Arsb
Rhod
Adcy7
Csrp1
Adrbk2
Prss16
Esx1
Jak2
Tmprss2
100038993 /// Il11ra1 /// Il11ra2 /// OTTMUSG00000011351
5031439G07Rik
Scd1
Tacc3
Dbn1
Tnnc1
2010012O05Rik
Shisa5
Letm1
2200002D01Rik
Col7a1
Fam55c
Hspb2
Baiap2l1
4930506M07Rik
2310043N10Rik
Cybrd1
Farp1
Stard10
Tmem88
Wdr22
Cpe /// LOC100046434
Ndn
Tubb6
Rpl13 /// Tax1bp3
Myrip
Aqp5 /// LOC100046616
Zfp362
Ocln
Serf1
Setd7
Trp53inp2
Vamp8
Zfp3
Zfp352
Aebp1
A130022J15Rik
Chst14
S100a6
Cd302
LOC100046207 /// Ly6h
B3galnt1
Tnfrsf1a
Lpp
Ets1
P2rx4
Rhou
Litaf
Ptpn9
Ccdc68
Ankrd34b
Efhd2
Rhog
Glrb
Fam65a
Fads6
Nmb
Sgcb
Sipa1l1
BC018465
LOC100044896 /// Sccpdh
1110007C09Rik
Aifm2
Tspan33
Syngr3
Ccdc45
Senp7
Cytsb
Stk39
Sgk3
Oprl1
Lamp2
Arhgdib
Man2a2
Cbx4
Hist1h2bc
Acss2
2900026A02Rik
Cobll1
Hspa4l
Rbms1
Sertad1
Ly6k
Afap1
Nuak1
Tm6sf2
Ccdc28b
Syap1
Cstb
Trpc1
Wipf1
3110040M04Rik
Gng13
B230380D07Rik
Lrrc41
Elk3
Ehd1
1110003E01Rik
Sptlc2
Nenf
Tmem98
Pogk /// Tada1l
Serp2
Eid1
Pcbd1
Casp6
Tmc7
Sos2
1110036O03Rik
Tpm2
Pbx2
Sct
Smpd1
Pard6b
Tcn2
Xpr1
Rhox9
AI851716
Enpp1
Mmd
Fam171b
Aph1a
6430598A04Rik
Hrasls
1700017B05Rik
Card10
S100a11
Bin1
Tex261
Armcx3
Si
Entpd5
Erbb2
Reck
1110012D08Rik
Dnm1
Ttc28
Abca5
Gm70
Anxa5
2310021P13Rik
Rin1
2012-03-02
Fam57a
Klhl5
Bcl2l2
Ctdspl
Pitpna
Hpn
Serpinf1
Prmt2
Gnb4
Dusp22
Itgav
Ctsb
Gata2
Mark1
Sgce
Zfand3
Tspyl3
Sort1
Gphn
Apcdd1
Cd99l2
Pan3
Nodal
Sfrp1
2500002B13Rik
Prdm5
Mycn
Slc27a2
Arid5b
Chga
1700019D03Rik
2310043M15Rik
Sufu
Hes6
Slc5a10
Ttll6
BC032203
Tubb3
Fgf4
Sema3e
2210409E12Rik
Zfp78
AI452195
Jam2
Liph
OTTMUSG00000002879
2810474O19Rik
BC063263
Slc20a1
Ubtfl1
Cntf /// Zfp91 /// Zfp91-cntf
Taf1d
100041586 /// 100041639 /// Tcte3
Ipmk
Gli2
Manba
Ncam1
Ints6
Tgfbi
Hsd17b14
Sox4
5430416N02Rik
Zfp28
Rnf165
Zbtb8a
G2e3
A230083H22Rik
Cyp11a1
Mras
Gna14
Mtap1b
Zbed3
Sepp1
Foxp1
Zfp493
LOC547150
Zfp644
Hells
Crisp1
Tnfsf12 /// Tnfsf12-tnfsf13 /// Tnfsf13
Calml4
Tmem209
Plekha4
2012-09-01
Rif1
Camk1d
Ptch1
Stmn3
EG627821
Pcmtd1
Trib2
D16Ertd778e
Rnf125
Cd80
6430514M23Rik
1700042O10Rik
OTTMUSG00000010671
Arl4a
4930503L19Rik
Prdx6
Slc5a4b
C730049O14Rik
Pcdh21
Pla2g10
Mapt
Nefl
4930434E21Rik
Plekhg1
ENSMUSG00000074303
Ak7
P2rx7
Stc2
Styxl1
Dpysl3
Zp3
Ttn
Kank3
LOC100045988
Zic2
2410137M14Rik
Slc23a1
Dnmt3a
LOC100045988 /// Zic5
Sult6b1
Pim2
Fgf17
Tdrd12
Insm1
A930038C07Rik
Gtsf1l
Sgk1
LOC100045707 /// Pou3f1
Ntn1
Tmem191c
Aass
Dpp4
Aldh3a1
Esrrb
Napb
Cobl
Lgals9
Nr0b1
Acss1
Rprd1a
Slc6a15
Slc7a3
Pecam1
EG631624
Cd151
4930566F21Rik
Fbp1
Spp1
666185
Laptm5
AI480624
Tmem40
Slco4c1
Lrrc34
D630045M09Rik
Ttpa
Calca
EG329217
Dach1
Enox1
Tdh
Hck
Gsta3
Dppa3
1700108F19Rik
Ptn
Bhmt
Vegfc
Trps1
Pcyt1b
Trh
Lef1
Runx1t1
Bnc2
Inhbb /// LOC100046802
Car3
Accsl
Trim2
2410004A20Rik
Myb
Syt4
Ifitm1
Cyp2j9
Efhd1
Spna1
Pdzd4
Lpxn
Gap43
Clps
2410007B07Rik
B430203I24Rik
Tcl1
Zfp819
Klk1
Neurog3
Lrrc2
Morc1
8430420F16Rik
Dll1
Lpar4
9430069I07Rik
Pof1b
Dpys
Epha4
Gpx2
Fcgr2b
Enpp2
Bcl11a
Gfra1
Myo1f
1700097N02Rik
3100002J23Rik
4930526L06Rik
Neurod1
Cbr3
Tcerg1l
Pdgfc
Mt4
Mcf2

## Sheet: Cdx2 OE DEGs
Gene Symbol
Pparg
Sbsn
Irs3
Rassf4
Slc6a14
Tppp
Ascl2
Mmgt2
Fam83g
Zdhhc14
Tpm3
Dkkl1
Atg16l2
Irx4
Cldn3
3830417A13Rik
Plac1
Arhgap10
Sh3bp5
Sct
Gata2
Prom2
Gm21098///Rhox4a///Rhox4b///Rhox4c///Rhox4d///Rhox4e///Rhox4f///Rhox4g
Elf5
Mbnl3
Ndrg1
Rhox9
Cbfa2t3
Ifit1
Abtb2
Vgll1
Slc46a1
Fhod1
Rasl10a
Tmprss2
Gata3
Rhox6
Lpcat4
Afap1l2
Tacstd2
Pkib
Tmem125
Il2rb
Phlda2
Fgfr2
Ninj1
Frmpd1
Slc2a12
Rab25
Cebpa
Exoc3l4
4932442L08Rik
Tinagl1
Gpr20
Cd82
Frk
Aar2
Gpr50
Dmrtc1a
Dlx3
Tmem54
Cited1
Krt7
Id2
Zmiz1
Lats2
Ppp1r13l
Tns4
Mxd4
Atp2c2
1700086L19Rik
Prrg2
Irx3
Esrp2
Ldoc1
Serpinb9g
Igf2
Cxcl12
Cdkn1c
Serpinb9c
Efhd2
Prss8
Prkcz
Vav3
Arhgef16
Senp7
Gm11397///Serpinb9e///Serpinb9f///Serpinb9g
Fbxo32
Krt19
Gpr56
Tjp3
Bcor
Sgcb
Sfmbt2
Parva
Olr1
Nrk
Peg10
Hpgd
Neurl1b
Fam83f
Mb
Entpd5
Rin3
Msx2
Mgll
Hspa1b
Psd4
Myo1d
Cda
Lgals4
Wnt7b
Fbn2///LOC100047082
Ifih1
Sgms2
D8Ertd82e
Csf1r
Tchh
Kank1
Dsc2
Mdfi
Adssl1
Rnf103
Cldn23
Atp12a
Oasl2
Elmo3
Dmkn
Rhbdf2
Tfap2c
Irf2
AI661453
Metrnl
Sema3b
Fstl3
Cldn7
H2-D1
Batf3
Vtcn1
Fgd3
Ifnar2
Lcp1
2610528A11Rik
Rsad2
Arid3a
Fbxo21
Whsc1
Nxf7
Ccdc25
Papss2
Atp11a
Marveld3
Enpp1
Hand1
Pkp3
Lims2
Cbx4
Dsp
Siah2
Gm19648
Cntnap2
Cdcp1
Scnn1a
Bbx
H2-K1///LOC101056305
Slc5a6
Mpzl2
Cib2
Vasn
Itgb5
Tmem37
Arhgap8
Igf2as
St3gal5
Cdx2
Gjb3
Esx1
Mal
Cmtm8
Abcb8
Ccdc69
Magi3
Mbp
Rab20
Vdr
Fras1
Myo1c
Abca3
Ifit2
1600014K23Rik
Lcor
Fam221a
Hspa1a
Adra2b
Atp8b1
Kctd15
Pla2g7
Sdc1
Acpp
Sorbs1
Tcf7l1
Tap1
Igsf8
Myzap
Capg
Txnl1
Eps8l2
Pld1
C77080
H2-D1///H2-L
Pik3r3
Zxdb
Proca1
Lipg
Tnrc18
Trpm6
Ago4
Tead4
Irx2
Rnf128
Htr1d
Erbb3
Rab11fip1
Gjb2
Elf1
Slc27a4
Il13ra1
Usp18
Ppargc1b
Mknk2
Lrrc8e
Nedd9
Tmem79
H2-K1
Pcdh1
Gramd4
Coro2a
Gab2
Slc22a23
1600029D21Rik
Marveld2
Cmpk2
Foxo4
Bace1
Pard6b
Iqsec1
Ly6a
Spint1
Dlg3
Cxcl16
Sema4c
Anxa9
Msl1
Baiap2l1
Epb4.1l5
Ocln
Ifit3
Cers3
Dok4
Adcy7
Rps6kc1
Parp4
D030020J04Rik
Dysf
Dhx58
Epb4.1
Plekhh1
Inf2
Stat1
1600025M17Rik
Zmynd8
Ifi35
Vgll3
Tmem189
Sh2d4a
Phlpp2
Elovl1
Scd1
Kitl
Wdr48
Dusp14
Fos
Stat2
Purb
Flii///LOC101056523
Irf7
Tspan33
Ets2
Anxa4
Slc45a3
Arhgef5
Mvp
Gm16136
Dedd2
Cln6
Trio
Clic4
Dock9
Snx9
Phf16
Pdpn
Abhd14b
Ldlr
Thsd4
Psap
Scnn1b
Gm2a
Gabarapl1
Itgb3
Nsmf
Ntf5
Stard10
Xylb
Dbndd2
Itprip
Hic2
Bmp7
Dnase1l1
Kcnk6
Acadl
Cryab
Spsb2
Osbpl3
Fgfbp1
Rnpep
Gng12
Gjb5
Fbxl19
Gramd1c
Pard6g
Slc5a3
Tgm1
Wnt4
Rnf144b
DXBay18///Gm14685///Gm5639///Gm5640///Gm5936
Prickle1
Lpgat1
1700047I17Rik2///Fam177a///LOC100503822
St14
Zfp503
Akt1
Rgcc
Sdc4
Csta
Mapk13
Prkch
Myo5b
Syne3
H2-Bl
Cers2
Tpcn1
2610019F03Rik
Mgat5
Nfkbiz
Cgn
Extl1
Gsn
Chst11///Phactr1
Solh
Med12l
Gm9706
Agfg2
Vstm5
Fam65a
Mfsd7c
Card10
Gpr137b///Gpr137b-ps
Apobr
Esrp1
Plcd3
App
Blnk
Smad6
Pmp22
Tpra1
Fam160a1
Crip1
Gas1
LOC100505026
Aacs
Mxd1
Rassf8
Hk1
Slc43a2
Chst13
Ctdspl
Mycbpap
C920025E04Rik///H2-T23
Dusp9
Mtmr4
Lrrc16a
Tldc1
Zfpm1
Tmem184a
Fndc3b
Serpinb6b
Sema3c
Paqr4
Ptpre
Megf6
Pygl
Pitpnm1
Myo1h
Sin3b
Micu1
Bdh1
Lmna
Brap
Mfsd12
Gpsm1
Prr15l
1810019J16Rik
Tdrd7
Slc25a24
Clip1
Tcn2
Etv3
Pip5k1a
Atrnl1
Sri
Rab15
Rtp4
F11r
Cpm
Gm9706///Isg15
Usp2
St7
N4bp2
Peg3
Ldlrap1
Rhpn2
Arpc1b///Gm5637
Plekhg6
Tead3
Myd88
Afap1l1
Alad
Mex3b
Rhou
Acbd4
Dtx2
Prr5l
Cmklr1
Pld2
Sh3kbp1
Bmp8b
Chst1
Farp2
Baz1a///LOC100048557
Hip1
Rnf43
Frs2
Scd2
Tfeb
Mpp1
Gyltl1b
Capn1
Sema4d
B4galt4
5430417L22Rik
Lgals3bp
Mbnl2
Tanc2
Igf1
Nrip2
Gm9112
Ehd1
Gchfr
Tspan8
Cldn4
Dgat2
Slco2a1
Cul7
Sh3rf2
Slc6a8
Pxn
Por
Cdc42se1
Lgals3
B230120H23Rik
Nr2f2
1700017B05Rik
Zxda
Ssh1
Epn1
Cnksr1
Vill
4632428N05Rik
Dyrk2
Arhgap29
Gp1bb///Sept5
Fhdc1
Nipal1
Lphn2
Pak6
Rps6ka1
Myl4
Pygb
Satb1
Mef2d
Ralgds
Mfn2
Nck2
Krtcap3
Myh10
Myo1e
Khnyn
Tspan9
Cdc42bpb
Ptpn13
Dnmbp
Elf3
Dusp8
Ssh3
Sh3bp1
Zbtb10
Sept4
Limd1
Rps6ka4
Pdgfb
Il17re
Hip1r
Plagl2
Pramef12
Efs
Airn
Slc44a2
Scn4b
Slc19a3
Pea15a
Aim1
Itih5
Cuedc1
Ppp1r13b
Rbms2
Hdac6
Csrnp1
Kctd10
Bend4
Ncoa2
Flot1
Ppap2c
Fabp3
Srebf2
Dag1
Arhgef6
Ubr2
Narf
Aspg
Prkce
Ap2a2
Arhgef12
Inadl
Agpat4
Map4k4
Tpbpa
Lmx1b
Svil
Crip2
Pon2
Atn1
Mb21d2
Gas2l1
Rhbdf1
Prdx5
Prmt2
Gpx3
Greb1l
Hivep3
Zfand3
Bmyc
Bst2
Ticam1
Rec8
Gpr137b-ps
Kifc3
Man1c1
Tnk1
Bahd1
Grina
Slc38a4
Wdr1
Tmem30b
Cramp1l
Gse1
Prr5
Lnx1
Abhd5
Vsig10
Igtp
Vnn1
Rragd
Pddc1
Mast2
Tnfaip1
Pabpc1l
Farp1
Zkscan6
Ggta1
Limk2
Ddr1
Plcd1
LOC100044656///Ren1///Ren2
Pgap2
Llgl2
Gm12854///Gm5068///S100a11
Mpzl3
Camk1
Cdk19
Rxra
Upk1a
Necap2
Nkain1
Arap2
Hipk3
Pan3
Krt8
Cacnb3
Cdc42ep1
Galns
2610002J02Rik
Il10rb
Dock8
Fbxo27
Otud5
Tmem109
Pdlim2
Emp2
Crb3
Rhob
Prex1
Rassf6
Slc30a2
Vamp2
Sowahc
Rasgef1b
Tbc1d2
Lrp8
Krt80
Nos1
Agpat9
Evpl
Ap2b1
Dusp3
Tuft1
B230205o20rik
Clic5
Atf3
Ahnak
Ssbp3
Dach1
Smagp
Jak1
Zxdc
Kremen1
Synj2
Klf6
Gak
Fam117a
C130068B02Rik
Parp10///Plec
Ripk4
Parp14
Caskin2
Vwa5a
Ehd4
3830612M24
Camsap3
Abcd1
Tmed5
Susd4
Sqle
Fem1b
Dnajb2
Rapgef2
Nacad
Fam211a
Dleu2
Micall1
Ptpn9
Igf2bp3
Tmem140
Sirt2
Trpv2
Lasp1
Ier3
Fam102a
Nedd4l
Csrp1
Slc40a1
Pla2g4f
Slc35f5
Igdcc3
Plec
Pex6
Pdgfa
Pik3cd
Prom1
Lgals8
Luzp1
2610034B18Rik
Hmox1
Chp1///Gm20056
Arhgap21
Cmtm3
Amotl2
Epb4.1l4b
Vamp8
Serhl
Pcgf5
Stx4a
Rffl
Tnfrsf1a
Wscd2
Zyx
Glt28d2
8430427H17Rik
Lhfpl2
Golga2
Rab3d
Irgm2
Tk1
Gprc5c
Hsbp1l1
Tln1
Cmbl
Galntl5
Met
Popdc3
1700040D17Rik
Iqgap1
5830407P18Rik
Myadm
Reep5
Arhgef1
Ube2q2
Triobp
B4galt1
Egfr
Dmxl2
Ror1
Dhrs3
Rab11fip3
Dnajb12
Cln8
Ano6
Gpc1
Hoxd9
Stk24
Cpd
Eomes
Nfatc2
Ptprf
Tmbim1
Stap2
Prtg
Asb13
Arhgap31
Fam101b
Map7d1
Hpse
Gnb2
Pbxip1
Hpn
Slc25a12
Bag3
Plagl1
Fgfr1
Aldh3a2
Bspry
Tmem9b
Lrig1
Plk3
Tbx20
Lgals1
Mgat4b
Lrp10
Spg20
Zfp36
Mall
Wipi2
Shroom3
Arhgap23
Plekhg2
2310030G06Rik
Tmem120a
S100g
Fam132a
Npnt
Mlxip
Gpr137b
Mbd2
Phf2
Rreb1
Setd8
Hmox2
Rnf152
Tmem62
Gm10193///Zfp706
Efnb2
Tapbp
Zfp395
Gadd45b
2200002D01Rik
Tmcc3
Slc25a37
Slc16a13
Ahdc1
Tmc4
Sept9
Fam83h
Tmem43
Lonrf3
Paqr7
Rilpl1
Rbm47
Ralb
Fbxw8
Morc4
Tmem116
Wfdc2
Ugp2
Smg1
Bmp8a
Dgka
Cd47
Sepn1
Mmp23
Myh14
Stambp
Tmem129
Obsl1
Dusp7
Trabd
Commd7
Gprc5a
Tec
Ttc7b
Ampd2
Cep350
Tmem158
Psen1
Pcsk1n
Tspan14
Nfe2l3
Inpp5e
Asah2
Zfp319
Kctd7
Mapkapk2
Auts2
Gskip
Limk1
Mvd
Eif2ak2
Tpm2
Jun
C2cd2
Wdr91
Itga7
Cebpb
Fgd6
Prkd2
Fam120a
Chd4
Ndufab1
Ctsb
Snx33
Smim1
Mkl1
Nub1
Btg2
Wbscr27
Tor1aip1
Cyba
Sh2b2
Las1l
Dnm2
Foxj3
Pias1
B3gnt7
Aldoc
Arhgap1
Smyd2
Agap3
Cd55
Mertk
Cep170b
Hpcal1
Slc44a3
Sept8
Dbi
Mta3
Zfand2a
H19
Capn2
Ube2h
Ryk
Rcor3
Dlg1
Tnfrsf21
5730411F24Rik
Pskh1
Pik3cb
Eif2ak4
Crat
Aldh3b2
Tmprss4
Alcam
Tesk2
Samhd1
H2-T10///H2-T22///H2-T9
Wbp1l
Creb3
Reep6
Cbx7
2310014L17Rik
Tle3
Tmem41a
Ehhadh
Dnajb6
Slc4a2
Ralbp1
Pkp2
Cd164
Ass1
Foxj2
Lad1
Fosl2
Yap1
Snx7
Bace2
Rbm46
Jazf1
Errfi1
Slc25a10
Grhl1
Atxn7
Slc25a30
Ppl
Chka
Cldn6
Fam168a
Rasd1
Gbp7
Elk4
Trip10
Slc2a1
Mylip
Uaca
Fads2
Dnajb1
Usp46
Nek6
Ap1g2
Naga
Tbl1x
Syngr2
Pold4
Epb4.1l1
Rab11fip5
Myh9
Cdk14
Tmod3
Pdgfrb
Hsdl1
Bik
Ethe1
Tle6
Rbms1
Ptbp3
Src
Lrrc20
Tbc1d10a
Ndst1
Pttg1ip
Rap2c
Gcnt1
Add1
Macc1
Srebf1
Adam19
Tmem39b
Rfk
Lpar2
Tmem144
Aif1l
Bcl2l2
Klhl18
Pdlim1
Gnai2
Fam89a
Cux1
Slc15a2
Litaf
Snx27
Adam15
Pip4k2c
Camta2
Rhog
Araf
Hoxa9
Bmpr1a
Stxbp2
Appbp2
Setd7
Esrra
Wwc2
Nab1
Gatsl3
Slc9a3r1
Tpst2
Tns1
Dlg5
Arhgef18
Podxl
Arrdc1
Map3k4
Syt13
C730036E19Rik
Psd3
8430401P03Rik
Trim14
Eps15
Ube2f
Dhcr7
Cln3
Ogdh
Htatsf1
Prr13
Gatsl2
Rnasel
Foxo1
Sft2d2
Mxra8
Nrip1
Hmgn5
Pbx2
Tbc1d8b
Pof1b
Rab13
Gm9
4933426M11Rik
Slc35c1
Mbd1
Rhox4b
Zfp667
Gga2
Utrn
LOC100046899///Meis3
Cpeb4
Smox
Tifa
Rabgef1
Kdm6b
Lrp5
Tnfaip3
Cdk2ap2
Agrn
Gm10567
Tcta
Arf2
Chst5
Pnrc1
Lima1
Lsr
Gm12169
Slc29a2
Chmp2b
Acsl5
Wnk2
Coro7
Desi1
Tgfbr2
Pcyox1
Mob3c
Jmy
Sun2
Usp25
Serpinb9b
2610528J11Rik
Mboat1
Cobll1
Tgfbi
Gpr146
Arhgap9
Pdcd6ip
Rnh1
Dnmt3b
L3mbtl3
1110008P14Rik
Rpia
Ada
Ftx
Lman2l
Fdps
Pnpla2
Chmp1a
Ptk2
Cables2
Tcirg1
Fbxo36
Zc3hav1l
Isca1
Mafk
Foxn3
Tnpo2
H2-Q2
Kif13b
Ltbr
Spryd3
Lama5
Reps1
Pdlim7
Ptov1
B4galt5
Mansc1
Wwc1
Parm1
Tfap2a
Fam73b
Rassf3
Rhof
Daglb
Plekhg3
Mob3b
Srprb
Flnc
Inpp4a
Plxnb2
Anxa11///Gm2260///Gm2274
Pbx3
Plbd1
4930526I15Rik
Pip5k1c
Bmpr2
Shisa5
Scand1
Ppap2b
Flnb
Fbxo17
Hgsnat
Unkl
Lactb
Fam129b
Prkcd
Irf9
Fam189b
Slc25a51
Scarb1
Epcam
Dap
Rabif
Nab2
Lypd6
Col6a1
Isg20
Tmem254a///Tmem254b///Tmem254c
Mfhas1
Gm22
Flg
Hexim1
Mcu
Dgcr8
Lrrc19
Cxcr7
Tor2a
Lss
Supt5
Ap1g1
Stx2
Lsamp
R3hdm4
Rilpl2
Fam160b2
Loxl4
Mrps6
Ube2j1
Thap7
Acvr2a
Braf
Dcaf5
Numa1
Slc1a1
Vrk3
Palm
Shb
Ept1
Ppp1r18
Grb2
Kif1c
Rab11fip4
Txnip
Hcfc1r1
Rnf38
Itgav
Tmem150a
Rcor1
Folr1
Gm13205
AU040320
Ric8
Prdm2
N4bp2l1
Acvr2b
Sgce
Fam110a
Syvn1
Itm2c
H2-D1///H2-K1///LOC101056305
Bicd2
Ammecr1l
Zkscan1
Pigc
Ascc2
Ppp1r37
LOC100047518///Tax1bp3
Elmsan1
Dnajc5
Ptpn6
Capn6
Tnfaip8
Map4
Dusp10
Optn
St3gal2
Uxs1
6330403L08Rik
Tjp2
Foxd1
Cdip1
Tatdn2
Irx1
Preb
Zfp697
Lpl
Adar
Ankrd17
Crtc2
P2rx4
Aph1a
Oas1a
Sptbn2
4931406P16Rik
Smad3
Colec11
B4galnt2
Heca
Letmd1
Tnfaip2
Rhoc
Rras
Creb3l2
Wipf2
Lif
Nav2
Ptgr2
Gna11
Krt18
Slk
Gm11787///Lyn
Acot2
Suox
Abcc1
Tiam1
Maged1
LOC100047518///Rpl13///Tax1bp3
Zfp687
Pwwp2b
Slc24a6
Lpcat1
LOC553096
Tsc22d4
Gm2808///Tulp4
Anapc2
Gadd45g
Vps37b
Tacc1
Cxcl14
Slc16a1
Rabl3
Rnf114
0610009O20Rik
Zcchc2
Tnfrsf10b
Pmm2
Osmr
Dusp18
Oxsm
Zbtb44
Mpzl1
Sorbs3
Cnot6l
Fbxl12
Iffo2
Arap1
Ap2m1
Sfi1
Pdxp
Cap1
Ciz1
Trim27
Speg
Dnpep
Mgat4a
Zfp64
Unc5b
Fam210b
Klk7
Samd8
Fyttd1
Gpx8
Cpt1c
Wdr26
Yipf2
Mkl2
Htatip2
Ccdc120
AI314180
Abhd16a
Rell1
Rere
Sp6
Atl3
Map2k1
Pdzk1
Arl4c
Raph1
Tradd
Hmg20b
Sh3d21
Alas1
Dcaf12
Inppl1
Notch3
Eva1b
Nudt18
Frmd6
Plekhb2
Arpc4
Unc13d
Trpt1
Cnst
Trim34a///Trim34b
Sppl3
Slc35f6
Timp3
Exd1
Pla2g15
Ing2
Klf14
Efnb1
Gpsm3
Map4k5
9530068E07Rik
Stk10
Abhd4
Inpp5a
Bcl2l1
Phc2
Ubap2l
Srgap2
Kcnq1ot1
Dnmt1
Tollip
Ctnnd1
Pex14
Pogk
Gstm2
Tor4a
Aprt
Men1
Ap2s1
Trappc12
Mir22hg
Ctr9
Myc
Cxadr
Lamb2
Akap13
Gns
Vasp
LOC100862515///Tbc1d1
4933402E13Rik
Acadvl
Proser2
Creld1
Slc45a4
Phldb1
Setd1b
Mtfr1l
Arl8a
Rgp1
Gm3776///Gsta1///Gsta2
Zc3h7a
Ctnna1
Sfn
Slc7a8
Bcl9
Hist1h1c
Rimkla
4933411G06Rik
Ankrd13c
Cldn9
Pacsin3
Parp9
Cic
Pltp
Mab21l3
Rnf19b
Slc25a11
Msrb3
Phf13
Kdelr1
Oaf
H13
Dzip1l
Dcaf10
Slc12a7
Epn2
Ap1m2
Cdh3
Pomgnt1
Mbtps1
Ilk
Sec24b
Scn7a
Tacc2
Vps51
Mfn1
Lgals9
Rasef
Abhd3
Lxn
Atxn2
Gtpbp2
Kcnd1
Ppm1d
Rnf213
Arrdc4
Klf16
Exoc7
Adat3///Scamp4
Gramd3
Piezo1
Ppfibp2
Smpd1
Kcnb1///Pacsin2
Gramd1a
Rassf7
Cdh1
Arpc2
Tespa1
Rit1
Hsf1
Kctd20
Pip5k1b
Gale
Rnf215
Tagln2
Neat1
1810019D21Rik
Tgfbr3
Slc35a2
LOC100862584///Wdr62
Kctd9
Pex5
Dvl1
Efna1
Nr2f6
Slc9a1
Tbc1d22a
Kalrn
Dhrs4
Rab12
Cc2d1a
Ankrd13a
Egln1
Cdk5
Hist1h2bc///Hist1h2be///Hist1h2bg
Tbrg1
Ostf1
Ctxn2
Scaf11
Rlim
Cyb5b///LOC100047577
Flot2
Gusb
Ston2
Pcbp4
Trim29
Unc119b
Csf2ra
Kdm5a
Igf2r
Rab14
Brf1
Fuca2
Lpin3
Fat4
Cd99l2
Cystm1
Mfsd11
Tgm2
E2f7
Brpf1
Atp1a1
Pld3
Prr12
Smarcc2
Ldb1
Aak1
Ttll12
Lgalsl
Fdft1
Usp19
Unc119
Olfm1
Cand2
Cit
Fen1
Slc35f2
Pla2r1
Gimap9
Keap1
Slc10a3
Sertad2
Gm21540///Tmed2
Cdon
Trim12c
Tbcc
Spin2
1110014L15Rik
Tspan18
Lmbrd1
Zswim8
Irf6
1700052K11Rik
Ubfd1
Pja1
Nmi
Cdkn1a
Mark3
Nrm
Plin3
Tmem219
Tmub2
Lzts2
Neu1
Gstt3
Gss
Bcl9l
Plekhm2
Zfp202
D7Ertd128e
Hdlbp
Usp30
Anxa2
Ccdc68
Ubl4
Snx1
Arfgap2
5730510P18Rik
Tmem180
Dusp16
Fut11
Mprip
Chrnb1
Zfp91
Smad2
Atg9a
Tmem164
Reep3
Elf2
Gulo
Dpf3
B230334C09Rik
Grb7
Steap3
5430434G16Rik
Plcxd2
Pitpna
Nup50
Ptplad2
Smarcd2
Pstpip2
Tesk1
Gnl1
Zfat
Cnn3
Pex19
Rnf41
Gata1
Ctdnep1
Sh3glb1
Zcrb1
Gulp1
Fam3c
Npc1
Fmo5
Gsk3b
Cdipt
LOC100502777///Zfp64
Tor1b
Rasl11a
Mapk14
Rac1
Sgpp1
LOC100048662///LOC101056167///LOC101056381///Ugt1a1///Ugt1a10///Ugt1a2///Ugt1a5///Ugt1a6a///Ugt1a6b///Ugt1a7c///Ugt1a9
Dos
Maea
Otud7b
Ncoa6
Trim26
Gatad2b
Pphln1
Icosl
Usp24
Capn5
Furin
Tceb3
Il1r2
Pak2
Man1a2
Rab33b
Athl1
Dnaja2
Prune
Senp1
Sc5d
Tmem139
Hspg2
Aldh1b1
Msl3
Tspo
Ing4
Csnk1d
Arhgef17
Vav2
Slc44a4
Sidt2
Ehd2
Fyco1
Coro1c
Gm15776///Gng5///LOC100048410
Cyb5r3
Tob2
Arf5
Ube2r2
Numb
Hp1bp3
Mcur1
Csk
Ctdsp2
Pithd1
Tmem127
Nhlrc3
Cmtm4
Mob1a
Als2cl
Mpped2
Plekhm1
Hmgcs1
Ubald1
Cyhr1
Thap4
Atp9b
Trappc10
Asl
Kcnk1
Slc38a1
Bsg
Dapk1
Chst14
Zfp672
Fam213b
Sptlc2
Gm16039
Maged2
4930523C07Rik
Manbal
Fzr1
Mrpl14
Zbtb4
Vamp3
Tpm4
Ociad2
Bcap31
Notch2
Scyl2
Arvcf
Tada3
Atp9a
Rdh13
Zbtb42
Tmem128
Zfp592
Ell
Fmnl2
Cnn2
Ptpn21
Erc1
Ergic3
Ctdsp1
Wnt9a
Cast
Zfp513
Eml3
Pth1r
Dhcr24
Traf7
Dhdds
Rassf1
E330021D16Rik
Entpd4
Mmaa
Vcpip1
Tspan3
Prr14
Arfgef1
Tmprss13
Pcgf3
Hsd3b7
Ccm2
Fam20b
Esyt2
Srr
Dab2ip
Ficd
Pex26
Ago2
Nxnl2
Ptpn14
Tgoln1///Tgoln2
Znfx1
Pgd
Zdhhc9
Dsg2
Hook2
Dusp11
Zhx3
Ccdc93
Ptk2b
Serinc3
Med13
Galk1
Herpud2
Arfgef2
Wdyhv1
Fxyd2
Tmem106c
Lrrn4
Nfatc1
Trim30a
Sptan1
Cttn
Fam53b
Adtrp
Tstd2
Hunk
Gm9222
Afap1
B4galt3
Ank3
Ptpn11
Cul1
LOC74457
Map7
Cops5
Pom121
Wipf1
Apbb1
Acox1
Aqp9
Snrk
Surf4
Eif4e3
Sync
Slc15a4
Mvb12a
Rhox5
Tor1aip2
Scamp2
Nek9
Ptgr1
Ckmt1
Arpc1a
Ptpra
Map3k2
Rnf216
Wwtr1
Ikzf2
Slc39a1
Thap11
Apba3
Aktip
Nhlrc1
Sesn3
Ythdc2
Zfp239
Utp6
Ankdd1b
Bbs4
AI987944///AW146154
Zfp599
Igfbp5
Psmb3
Ctsc
Abce1
Hspa14
1110012L19Rik
Tmem182
Grpel2
2410018L13Rik
Gins2
Mcee
C80425
Gata6
C1d
Cyp39a1
Zfp704
Mettl22
Sdc3
Dhx36
Slmo1
Thumpd3
Cdh6
Mdn1
Phf14
Nrep
Nle1
Crh
Kdm5b
Il33
Xlr3a///Xlr3b///Xlr3c
Eif1b
Ranbp3
Pura
Fkbp11
Chmp5
Tln2
Utp14a
Ttc5
Arsg
Anp32e
Zfp553
Mettl4
Id1
Nthl1
Gm12693///Rwdd1
Bcap29
Atp10d
Tmem59l
Cds2
Aqp7
2700097O09Rik
Txndc17
Meis1
Asf1a
St7l
Dlgap1
Elmod2
Amy2a1///Amy2a2///Amy2a3///Amy2a4///Amy2a5
Parp6
Crlf1
Ankmy2
LOC100045924///Mad2l1
Cep97
Uchl3///Uchl4
Hax1
Ids
Map2
Csrnp3
A730009E18Rik
Pole2
4933406J09Rik
Zfp619
Smyd4
4930579G24Rik
Fastkd2
Clmn
Fzd7
Atpbd4
Mbtps2///Yy2
Gm10501
Tsku
Gcdh
Pde1b
Ankrd49
Stbd1
Vmn1r53
Alkbh8
Gm16794
Foxp4
Gm12372///Taf9
Dars2
Nup43
Zmym1
Reep1
Fam49b
Sdad1
Gm14217///Rpl5
Gm21949///Schip1
Prrx1
1700057G04Rik
Mmp17
Glipr1
Tgs1
Coil
Bckdha
Ung
Cacng7
Zfp52
AA407881
Defb10
Pnldc1
Alkbh1
Kprp
3110043O21Rik
Glyctk
Dbf4
D1Ertd273e
9430037G07Rik
Dido1
Ddr2
Slc35b2
Tpx2
Dpysl4
Anp32a
Cdk6
Pfdn4
Polr3b
Evl
Trub2
9130221L21Rik
Serpinb6c
Rnf34
Prrx2
D13ERTD608E
Lrriq3
Nono
Mrps14
Gm10451
Aaed1
Mina
Usp9x
Iigp1b
Clca2
5430403G19Rik
Nop58
Prss41
9630033F20Rik
Crls1
Psmg1
Morc3
Vmn1r171
Zfml
Ing3
Gm5802
Pbdc1
Map2k6
Zmat2
Uri1
4930456L15Rik
Luc7l3
Rabgap1
1110032F04Rik
Ptp4a3
Tph1
Dnajc7
Esf1
Zc4h2
Foxk2
Zfp120
9530059O14Rik
Col9a1
Cyb5r1
4831440E17Rik
Wdr75
Usp15
Ceacam10
Park7
Gm11567
Tpk1
Dhx40
Galnt4
Rptn
Phospho2
Fancl
Scn3b
Abcb7
Tox3
Slc25a27
Arhgap5
Cc2d2a
Ipmk
Tbc1d9
Fkbp3
2810474O19Rik
[truncated: 2,192 more rows]

## Sheet: Gata3 OE DEGs
Gene Symbol
Tpm3
Itpkb
Fads2
Ndst1
Slc6a14
Nfatc4
C530014P21Rik
Mmp15
Osbpl9
Zmiz1
Tacstd2
Rbp1
B4galnt1
Zfp503
Sprr2a1///Sprr2a2
Slc16a12
Pth1r
Fkbp15
Mxd4
Ninj1
Tmem54
Ccdc80
Prrg2
Dlk2
Tmprss2
Mbnl3
Msx2
Cldn3
3830417A13Rik
Apex2
Vnn1
Tmem37
Sema3b
Col5a1
Map3k8
Cited1
Gprc5c
Sept4
Akr1c14
Gjb2
Gas1
Prtg
Vgll3
Col12a1
Rhbdf2
Slc39a8
Dlx3
6430537K16Rik
Tmem125
Scube3
Slc46a1
Rps6kc1
Itgb5
Dlk1
Rnf103
Gata2
Gsn
Cacfd1
Pcdh18
Rab27b
D8Ertd82e
Exoc3l4
Crtc3
Ror1
Farp1
Slc5a5
Pdgfb
Tbx20
Dsc2
Adamts7
Zmynd8
Scd2
Npnt
Lhfpl2
Cobll1
Ptpn23
Pmp22
Sema3c
Krt19
Krt7
Abcb8
Gcm1
Slco2a1
Rnf128
Parva
Tns4
Gm266
Sema3e
Igfbp4
1700001G17Rik
Prss8
Cryab
Afap1l2
Mgll
Klhl23
Hpn
Emp2
Tmem158
Tinagl1
Fras1
Peg3
Shroom3
Ptpn13
St3gal5
Prkcz
Gata3
Mal
Ndrg1
Plac1
Fxyd3
Airn
Sox17
Scd1
Nrk
Serpinb9
Kitl
Cpeb2
Arl4c
Elovl1
Gli3
App
Rhou
Id3
Dsp
Peg10
Nr2f2
Acpl2
Brms1
Dusp14
Rin3
Prr5l
Fzd2
Wnt6
Map6
L3mbtl3
Cdcp1
Fbxo4
Dhx38
Tspan9
Efnb1
Efemp1
Bmp2
Pard6b
Kank1
Cxcl12
Fosl2
Slc40a1
Ppp1r3b
Greb1l
Cpm
Tanc2
Egfr
Hs3st1
Pcdh1
Mon1b
Colec12
Flt1
Ppp1r16b
Flnc
Mmp14
Bcor
Fgfr2
Gm22
Slc2a12
Ppbp
Frmd4b
Arhgef16
Aacs
Eva1b
Elmo3
Scg5
Slc22a23
Id2
Myo1h
Dpysl2
Papss2
Cmtm3
Tnfrsf19
Asb13
Irs2
Lphn2
Mtmr4
Bmp8b
4732423E21Rik
Nog
Batf3
Arf5
Pdpn
AA986860
Sfmbt2
Lypd6
Prkar1b
Slc44a3
Dusp9
Map7d1
Fst
Fam65a
Sbsn
Ikzf2
Parp3
Ssbp3
Pdgfra
Cxcl16
B4galt4
Stard8
Tmem43
Nedd9
Arhgap8
Col1a1
Ppp2r2b
C77080
Dpysl5
Macc1
Arhgef5
Slc25a24
Zfp385a
Podxl
Cdk14
Ptn
Nsmf
Utrn
Irf2
St5
Susd4
Wisp1
Tnnc1
Fgfr1
Card10
Stxbp6
Ahnak
Cdc42ep1
Sp6
Carhsp1
Kcnq5
Abca3
Vgf
Tgfbi
Gm16136
Cldn23
1600014K23Rik
Ptgs2
G6pc3
Gbp2
Paqr7
Gria3
Lamb1
Krtcap3
Wdr48
Suox
Igf2
Gap43
Med12l
Scarf2
Zfhx3
Prkd2
Myo1c
Wls
Meis1
Gpx3
Prrx2
Lrrk1
Gchfr
H3f3b
Cdc42bpb
Man2a1
Cdkn1c
Gpc3
Sh3rf2
Gpc6
Itm2a
Cd24a
Sema4c
Adamts5
Phf15
Cldn6
Prickle1
Sct
Tmem189
Ldlr
Creb3l2
Gng2
Cldn7
Ssh3
Acsl3
5031439G07Rik
Atp2c2
Haghl
Esx1
Clcn5
Morc4
Cd276
Cyba
Tcn2
Mmd
Chst15
Hip1r
Bmp1
Gpc1
Col4a1
Pdgfrb
Arid3a
Efna5
Itga3
Cdk18
Nrep
Chst1
Phlda2
Flrt3
4632428N05Rik
Wt1
Fam102b
Sepn1
Pld1
Syt13
Maged2
Pskh1
Dhrs3
Klf6
Mknk2
Fos
Agap3
Tarbp2
Setd7
Espn
Stard13
Dnase1l1
Rab11fip1
Lamb2
Baiap2l1
Dab2
Sh3bp5
Bbx
Tgfbr3
Arhgap21
Epn1
Surf4
Plat
Ntf5
LOC100046899///Meis3
Zfp608
Tmbim1
Esrp2
Phldb2
Cers3
Sirt2
Cul7
Pea15a
Zfp703
Clip1
Prss23
Csf1r
Anxa6
Slc44a2
Maged1
St7
Pcbd1
Map4k5
Arpc4
Cgn
Glipr2
Hmgn3
Tpra1
Epb4.1l5
Bdh1
Vamp8
Ddr1
H13
Tnrc18
Pcbp4
Sc5d
Pld2
Ppp1r1a
Rps6ka3
Sdc1
Ier3
P4ha1
Lpl
Aqp8
Smarca2
Msl1
Ube2h
Tesk1
Rab11fip5
Arhgap6
2510049J12Rik
S100a6
Obsl1
Pla2g12b
Samd4
Trio
Spns2
Pitpnm1
Hand1
Notch3
Tcf7l2
Rec8
Nkain4
Fam46b
Marveld1
Tmed5
Lmna
Bin1
Arhgap29
Kcnk1
Sept9
Reep5
Lypd6b
Gabarapl1
Sfn
Spint1
Bend4
Rcn3
Serpinb6b
Pkdcc
Rbms1
Rdh10
Pbx3
Kctd10
Dysf
Dlg1
Itm2c
Stard10
Dlg5
Spsb2
AU015836
Fam83g
Adrb2
Coro2a
Rhox9
Tmem132c
Zfpm1
Sgsm2
Zfp697
Timp2
Lxn
Hspg2
Sorbs1
Tnnt2
Cda
Fasn
Megf8
Limd1
Akt1
Lgmn
Ltbr
Mapkapk2
Cyp1b1
BC068157
Cln6
Cd47
LOC553096
Irs1
Cttn
Slc35c1
Rhpn2
Ap2s1
Tpm1
Tmem88
Plxna2
Gng12
Kalrn
Inadl
Rhoc
Smim1
Fhdc1
Atp6v0a1
Gramd1c
Bag2
Lcor
Wnt4
Solh
Ptpn9
Cpd
Man1c1
Rab11fip3
Camsap3
Ptplad2
Pja1
Rhbdf1
Irf2bp2
Ets2
Fabp5
Lama5
Fut4
Car4
Pknox2
LOC100047518///Tax1bp3
Sulf1
Cubn
Amotl1
Pdlim2
Lama1
Desi1
Npc2
Spin2
Myo5b
Col4a2
Frem2
Pitx2
1700047I17Rik2///Fam177a///LOC100503822
Ethe1
Kirrel
Gbp2b
Serpinb9b
Vav3
Tln1
C130068B02Rik
Emp1
Cxcl10
Snai1
Tenm2
Nudt18
Inf2
Prnp
Ociad2
Srgap2
2610002J02Rik
Ptov1
Lrp2
Iqsec1
Pbx2
Gipc2
Mbp
Tnk1
Phc2
Atf3
Abhd5
Bag3
Fam114a1
Nnat
Rem2
Col6a1
Pqlc2
Mogat2
Igf2bp3
Eps8l2
Micall1
Plcxd1
Bgn
Mycbpap
Fam107b
Serpinb8
Hspb2
Agpat4
Creb3
Asah2
Ehd1
Elmod1
Hs6st2
Syngr2
Chst12
Hunk
Fndc4
Efemp2
Jazf1
Pgd
Hdac7
Ints6
Ripk4
Phlpp2
Ahr
Gm12854///Gm5068///S100a11
Pfkfb3
Eva1a
Map1lc3a
Atn1
Wnt9a
Pabpc1l
Ephx4
Zfand3
Perp
Wdr91
Rbms2
Jun
Cuedc1
Smad3
Capn6
Tpm2
Pxdn
Ifnar2
Mapk13
Arrb1
Ctdspl
Gramd4
Tnfrsf1a
Cd44
Kcnq1ot1
Lpar2
Chst14
Cdon
Micu1
Fbxo32
Eps15
Ldlrap1
Mfsd7c
1810058I24Rik
Tgfb2
Dzip1l
Mfn2
Foxn3
Tyro3
Chst5
Nhsl1
Plagl2
Efnb2
AI661453
Tfpi
Unc5b
Cacnb3
R3hdm4
Cep170b
Ntn4
Osmr
Tshz1
Grina
Mapk12
Ascl2
Lrp8
Fam129b
Stap2
Htatsf1
Pip5k1a
Hcfc1r1
Fam53b
Gm11110
Snd1
Gp1bb///Sept5
Plcd3
Trpm6
Srd5a3
Zfp637
Bcl9
Mxra8
Ptpn14
Il33
Dlg3
Wnk1
Tapbp
Mest
Gnai2
Camk2d
Tex264
Tmem38a
Ckap4
Bmpr2
Fam132a
Meis2
AA416453
Ikzf4
Fbxo36
Bmp7
Ppm1d
Tspan12
Ets1
Sgpl1
Epb4.1
Plekhg2
Frk
Plxdc2
Gng13
Esrp1
Zxdb
Fndc3b
Hspb8
Adamts1
Ggta1
Tap1
Gpsm1
Fgfbp1
Adamts15
Acsl4
Serinc5
Rab15
Ctnnd2
Nck2
Mpzl2
Rhog
Akt3
Myh10
Errfi1
Fam115a
Pcgf5
Tbc1d5
Snx21
Lipg
Atp11a
Arl2bp
Dusp5
Adam10
Vav2
Dmkn
Tnfaip1
Ptprm
Mex3b
E2f8
St6gal1
Tor2a
Rasgef1b
Dhcr7
Smo
Amn
Srprb
Lats2
Slc2a3
Irx3
D530037H12Rik
Cpt1c
Sidt2
Myo1e
Lrrc20
Gja1
Dbn1
Kctd15
Tert
Ptprf
Myzap
Hspa2
Pdlim7
Tspyl3
Dbndd2
Athl1
Rhox6
Klhdc8a
Tgfbr2
Tor4a
Chpf2
Lad1
Dyrk2
Dusp3
Gpx8
Galnt7
Tmem9b
Plxnb2
March9
2510009E07Rik
9530068E07Rik
Foxq1
Fdps
Scrn2
Adamtsl4
Snx7
Rnpep
Ahcyl1
Frmd6
Hdlbp
Me1
Pik3r3
Slc4a2
Slc35f2
Ephb3
Arfgap1
Tmem140
Purb
Vasn
Mvd
Gata4
Arap3
Scyl2
Bcam
Mpdz
Cgrrf1
Elf1
Foxo1
Magee1
Gna12
F11r
St3gal2
Gas2l1
Capn2
Furin
Amotl2
Tmc4
Nxf7
Inpp5e
Cd82
Lpgat1
Sox4
Gdpd5
Ssh1
Hip1
Atrnl1
Ier5l
Nav2
Dock7
Ttll3
Endod1
Lrrfip1
Pex6
Usp2
Wbp1l
Adam15
Epn2
Dnajb12
Map4k4
Ralb
Mgat5
Vopp1
Chst11
Tmem254a///Tmem254b///Tmem254c
Shisa5
Rras2
Tlcd2
Coro7
Tgfbrap1
AI842136
Pddc1
9430020K01Rik
Tes
Pxn
Slc36a4
Gnb2
Nat6
LOC100047518///Rpl13///Tax1bp3
Csf1
Efhd2
Mbd5
Ube2d1
Sept11
Lhfp
Igfbp6
Rusc1
C2cd2
Rabl3
Pon2
Kif1a
Cdc42se1
Nr4a2
Agrn
Plaur
Akap5
Orai1
Fem1b
Ocln
Gm19773
Zc3hav1l
Serpinh1
Col4a5
Top2b
Nucb1
Mprip
Adcy7
2610528J11Rik
Lrp10
Fscn1
Cand2
Cdc42ep5
Stim1
Por
Dap
Brwd3///Gm10452
Parm1
Tgm2
Chmp1a
Gatsl2
Gas6
Sqle
Myadm
Flot1
Acbd4
Mvp
Cebpa
Arhgap1
Zswim8
1110014L15Rik
Manbal
Ppp1r13l
Lrrn4
Ap2a2
Slc35f5
Egfl7
B630019K06Rik
Tk1
Nrp1
Rxra
Rassf8
Bach2
Naglu
Plcd1
Arntl2
Ulk2
Rhob
Mapk8ip3
5830408B19Rik
Add1
Parp8
Zfp36
Flnb
Slc7a6
Shisa4
1700017B05Rik
Pramef12
Zxda
Fam189b
Sgms2
Map3k4
Tubb6
Afap1
Prkcd
Crim1
Nr6a1
Usp25
Sh3pxd2b
Greb1
Pmm2
Lpp
Ms4a4d
Stxbp2
Mir22hg
Pcyox1
Itprip
Arsi
Chn2
Nab1
Dcxr
Scel
Krt8
Nox4
Lsr
Mmp23
Usp3
Pan3
Slc9a6
Phf2
Maf
Gramd1a
Ube2g2
Pbx1
Anapc2
Slc26a2
Myh9
Arhgef12
Rfk
Gadd45b
Ubash3b
Bend5
Slc7a9
P2rx4
1700052K11Rik
Mdk
Foxj2
Plec
Otub1
Kremen1
Cxcl11
Trabd
Hipk3
Flot2
Gyg
Khnyn
Hmg20b
Nt5e
Dapk1
Pttg1ip
Tpcn1
Msrb3
Akap2
Frs2
Pag1
2200002D01Rik
Vamp2
Gpc4
Ccdc68
Leprel4
Ilvbl
Igf1r
Senp7
Anxa5
Erbb3
4930513N10Rik
Chp1///Gm20056
Tmem184a
Arpc1a
Eno3
Plscr3
Gadd45g
Parp4
Rere
Gprc5a
Ehmt2
Plekhm2
Parp6
Baz1a///LOC100048557
Dkk1
Fbxw8
Crip1
Ttr
Celf2
Lpin1
Met
Brap
Lrrc41
Pik3ip1
Gtf3c1
Marcks
Ror2
Pex5
Insig1
Fam46a
Wwtr1
S100a10
Rffl
Palm
Zdhhc9
Slc18a2
Prom1
Ryk
Kdm6b
Serhl
Fads1
Acvr1
1810019J16Rik
Slc27a3
Tmem79
Palld
Cd99
Zc3h12c
Cast
Fam160b2
Speg
Apbb1
Ppp3ca
Ctsz
AA409261
2900026A02Rik
Mum1l1
Mapre2
Fam101b
Litaf
Ltbp3
Serpine2
Ldoc1
Slc25a10
Kazn
Edem1
Ppl
Tmem120a
Mcc
Braf
Shroom2
Hist2h2aa1///Hist2h2aa2
Sowahb
Zfand5
Traf4
AI314180
Prr5
Prmt2
Crat
Map4
Cdk5
5033430I15Rik
Slc4a4
Ptpn21
Dcaf7
Plekhg6
Rps6ka4
Stx11
Fam210b
Procr
Dusp8
Usp6nl
St3gal1
Dsg2
Fez2
Plekho1
Cxcr7
Igdcc3
Creb3l4
Gm2808///Tulp4
Cdip1
Csrp1
Csnk1g2
Ptges
P4ha2
Ncoa2
Sertad4
Pdlim1
Rnh1
Mical2
Acta1
Hipk1
Slc39a1
Unc119
Triobp
Kdelr2
Lpcat1
Capg
Nrip2
Scand1
Dock9
Gm9840///Rbx1
Aak1
Ptms
D3Wsu106e
Slc9a3r1
Sfi1
Kcnk6
Gm21540///Tmed2
Rnf215
Tead3
Ssbp2
Cers2
Cgnl1
8430427H17Rik
Atp1b1
Myocd
Ube2j1
Tcirg1
Atxn7
Tgm1
Marveld2
Soat1
Otud7b
Mtap
Llgl2
Lzts2
Klhl18
Mbnl2
2810043O03Rik
Sec63
Trp63
Casp8
Bcl2l1
Btg2
Atp9b
Ubap2l
Agpat3
Col1a2
Slc35a2
Shb
Ier5
Nabp1
Pigc
Ppp2r5b
Scarb1
Atg7
Arfgef1
Cdkn2b
Gcnt1
Atxn1
Rtfdc1
Fkbp10
F3
Rras
Gata6
Ascc2
Mbd2
St14
Fndc3c1
Sparc
H2-K1
Tmem127
Chd4
Mef2d
Rapgef2
Slco3a1
AA414768
Dip2a
Kcnd1
Afap1l1
Sos2
Tcf7l1
Plekha2
Eml3
Anxa4
Ifi30
Gpsm3
LOC100862515///Tbc1d1
Gucd1
Gjb5
Pde4b
Rrbp1
Grip1
Pdzrn3
Man1a
Ilk
Lrrc8c
Vps26b
Rnf19b
Amdhd2
Sppl3
Cd99l2
Nabp2
Bahd1
Commd7
Cers4
Dad1
Arhgef17
Axl
Hif1an
Slc2a1
Slc43a2
Nsdhl
Mark4
Zyx
Dhcr24
Mtch1
Sesn3
Gxylt1
Rgma
Dgka
Tmem214
Rab11a
Ptpn6
Ctns
Igsf11
Fam89a
Fgfrl1
Mb21d2
Tmem98
Nav1
Sh3rf1
Ifngr2
2900097C17Rik
Acadl
Reep3
Col3a1
Dcbld2
Ppapdc1b
Sh3bp5l
Rnf41
Whsc1
Nudt10///Nudt11
Ly6e
Bmp6
Arpc1b///Gm5637
Eya4
Dusp10
Coa3
Bcl2l11
Myo1b
Tmem130
Tmem150a
Samd14
Stxbp1
Sall2
Dnajb2
Med14
Fam57b
Gbp7
Zfp672
Preb
Dusp22
Itga5
Wipi1
Rela
Smco2
Cebpb
Zim1
Stk24
Bend6
Cd151
Snx33
Med29
Tnfrsf12a
Sri
Plxna1
Apcdd1
Plekhh2
Sh3pxd2a
Cyr61
Slc27a4
Evl
Gatsl3
Ecscr
Serpine1
Ogdh
Ncor2
Fabp5///Gm3601
Nek6
Lss
Pla2g15
Lnpep
Rnpepl1
Slc39a7
Gng10
Arl8a
Car2
Fam65b
Pold4
Sesn1
Notch2
Arf2
Smg1
Ipo4///Tm9sf1
Dnajc18
Tmem164
Chmp2b
Wwc2
Mfsd12
Pgap2
Capn1
Fhl1
Sgsm1
Yipf3
Mob3b
Ptx3
Col11a1
Vstm5
3110035C09Rik
Ptrf
Hk1
Plbd1
5830474E16Rik
Mfhas1
Nipa1
Abcb1b
Ube2e2
Atp13a2
Mkl1
H2-T10///H2-T22///H2-T9
Fam168a
Ago2
Arhgap23
Tbc1d9b
Axin2
Arhgdib
Dtx2
Hmha1
Tradd
Fbxl19
Hyi
Nuak2
Smad2
Agpat9
Sh3glb1
Rac3
Daam1
Men1
Ctr9
Ube2v1
Wipi2
Usp27x
Nynrin
Ak3
Map7
Rab4a
Ctsb
Praf2
Nmnat1
Prr12
Epb4.1l1
8030497O21Rik
Smpd1
Rab40b
Cnksr1
1600029D21Rik
Dbi
Brwd3
Rai1
Wdr6
Nr2c1
Tchh
Hist1h1c
Mboat1
Sorbs3
Ano6
Ralgps2
Hhat
Spsb1
Mid2
Pvrl2
Arhgap28
Gab2
Ap2m1
Cyp20a1
Fam134b
Hmgcr
Hpcal1
Caskin2
Cops5
Psen1
Cmtm8
Derl1
Atg9a
Fam83h
Kdelc2
Samd8
Tbc1d2b
Dag1
Tmem30b
Lasp1
Ergic3
Camk1
Clip3
Stx17
Ppap2c
Slc5a3
Prkaa2
Sdccag8
Zfp362
8030497I03Rik
Acbd3
Pafah1b2
Plekhg3
Pdcd6ip
Usp9x
Gatm
Slc25a51
Srebf2
Tor1aip1
D030041H20Rik
Sh3bp1
Rnf26
Ptpmt1
Ifi35
Sync
Src
Snx9
Ptpra
Tmem219
Tjp3
Polg
Man1a2
Fam120a
Hspb11
Zbtb42
Itpripl2
Pla2r1
Cables1
Yipf2
Itgb8
Arsa
Sept8
Ccnd2
Emp3
Afp
Spg20
Mvk
Stard4
Lrrc16a
Kif1c
Thap7
1700020I14Rik
Arvcf
Marveld3
Abcc1
Tpbg
Pmepa1
Mgat1
Nenf
Phf16
Gabrb3
AA408396
Pias1
Limch1
Pcdh7
Fyco1
Glul
Cables2
Sema4g
Mlec
Wnk4
Cbx4
Alcam
Lactb
Lrrc42
Arhgap42
Ikbkg
Exoc6
Pdia3
Cited2
Tmem129
Tnfaip2
Sec24b
Ccdc28b
Cxx1a///Cxx1b
Ext1
Ctso
Appbp2
Cat
Nek9
Hmgcs1
Ubqln2
Tsc22d4
Nt5c
2010315B03Rik
Kdelr3
Gnai1
Pacs2
Pstpip2
Wdr26
Slc16a13
Tmem63b
0610031J06Rik
Sufu
Wnt7b
Cav2
Cyhr1
Sertad2
Pik3r2
Gstt3
Setd2
Myof
Spats2l
Col7a1
Limk2
Large
Tmc7
Mapk7
9430030N17Rik
Ank3
Limd2///LOC632329
Plk2
Cyb5r3
Ctdsp1
Thbs1
Tmem62
Vps54
Pwwp2b
Rab13
Adora1
Cdc14a
Zfp651
Crip2
2010204K13Rik
Twist2
Eif4h
Ctdnep1
Metrnl
Gbp3
Gnaq
Lamc1
Rarb
Actr1b
Ctnna1
Sptbn1
Serpinb7
Aif1l
Csnk1d
Mrps6
Vwa5a
Lemd1
Dos
Slc12a4
Brf1
Ndufab1
Tmem144
Erbb2ip
Dcaf10
Sgms1
Rhod
Golga2
Nlrc3
Arpc5
D10Ertd755e
Lgals1
B2m
Gnptab
Il10rb
Rnf217
Evpl
Ccser2
Pom121
Gpr146
Klc1
Fam20b
Zfp771
Cyp7b1
Mast2
Serinc3
Amfr
Srebf1
Oaz2
Fdft1
Galnt3
Phip
Trim3
Fabp3
Myo9b
Slc30a2
Letmd1
Ticam1
Sdccag3
Cyth3
Cog7
Zcchc11
Dennd5a
Numb
Kif5c
Kif13b
Mansc1
Glis2
Cyp1a1
A930035D04Rik
Pde5a
Golgb1
2310030G06Rik
Rgcc
Foxo4
Txndc5
Itgav
Yaf2
Slc37a2
Dhdds
Prrg3
Mafk
Pik3cb
H1f0
L3hypdh
Ctnnd1
Usp22
Fam117a
Pm20d1
Tmbim6
Tmem115
Ramp2
Slc25a11
Tpst2
Slc31a2
Rgp1
Nisch
Ogfr
Ap1g2
Vcl
Rhobtb1
Nploc4
Tmem66
Wdr1
Daglb
Timp3
Gfpt1
Srsf12
Aebp1
Rcbtb2
Stambp
Tmed4
Tdrd7
Usp30
Rasgrp1
Sec31a
Dnajb4
Capzb
Pnrc1
C430003N24Rik
Crb3
Zcchc18
Zcrb1
Fam64a
Traf3
Ewsr1
Gm11397///Serpinb9e///Serpinb9f///Serpinb9g
Slc45a3
Tollip
Ptk2
Klf13
Gsk3b
Mapk11
Slc38a4
Cyp51
Myo1d
Mpp1
2310045N01Rik///Mef2b
Anxa2
Slc10a3
4921524M04Rik
Scn1b
Prep
Aplp2
Dnpep
Vps18
Tead2
Atp6ap1
C030027H14Rik///Srgap1
LOC639905///Sap30bp
Hsf1
Suco
Map3k12
Ankrd17
Clcn4-2
Cmtm7
Ptpn11
Zbtb4
Ppp1r37
Arf3
Tm9sf2
Bmpr1a
Cux1
2810417H13Rik
Spag9
Dnmt3a
Sh3bgrl3
Vamp3
1600016N20Rik
Tmem132a
Rnf144b
Tmcc2
Rbmx
Synpo2l
Yif1a
Rap2c
Pdgfc
Rab34
Stx6
Col18a1
Trrap
Gsap
Tmem41a
9530086O07Rik
Necap2
Sox11
Cald1
Gramd3
Vps37c
Usp19
Usp46
Manf
Neu1
Gnb1
Lif
Eogt
Ugt2b34
Vps51
Stradb
Fam214b
Lztr1
Fkbp9
Igsf3
Syvn1
Rnf38
Tcta
Rhobtb3
Bcar1
2610008E11Rik
B3gnt1
Egln1
Mtfr1l
Fuca1
Pdcd4
Hopx
Arap2
Ikbip///LOC100862563
Pcdh19
Arhgdia
Pnpla2
B230120H23Rik
Klc3
Zeb2
Phlda3
Cbfa2t3
Pak1
Alg5
Asap1
Ptk7
Efna1
Nrm
Git1
C77626
Clic4
Msl3
Hsbp1
Kcnb1///Pacsin2
Lrig3
Pcgf3
Pak2
Tacc2
Nckap5l
Slc19a3
Anxa3
Rcn2
Uqcrh
Trp53i13
Stt3b
Vash2
Pkp3
Lrp5
1810055G02Rik
Ube2e3
Pld3
Bag6
Babam1
Zdhhc8
Fbxo25
Pex14
Dst
Abhd4
Clic1
Mrps34
Tfap2a
Mgat4b
Keap1
Klhdc3
1700071A11Rik
Rell1
Phldb1
Synj1
5830407P18Rik
Polk
Zfp687
Elk3
E2f3
Tmcc3
B4galt1
Ndn
Rp2h
Ugdh
Srsf11
Map2k5
Gls
Gns
Ammecr1l
Tnfrsf10b
Slc35f6
Rin1
Farp2
Kif21a
Napa
Hgsnat
Tmem14c
Ehhadh
Sdc2
Mn1
Reep4
Ptdss2
Gm19966
Mapk14
Cdipt
Dnajc5
Lcp1
Pkia
Gal3st1
Cnpy4
Pygo2
Bcap31
Mtpn
H2-D1
Gltscr1
Stk25
Dip2b
Rps27
Tomm70a
Gm8615///Gnpda1
Ankhd1
Gm5481///Gm6109///Gm6570///Gm7429///Rpl30
Asf1a
Ncam1
Gin1
Ung
Zfp60
Star
2610301H18Rik
Prim2
Gm14133
Tigd2
Rwdd3
Trmt10b
Lrrc51
Tsku
Zfr
Ptbp1
Rprd1a
Sntb2
Uox
Hivep3
Ssbp1
Atpaf1
Zfp287
Gid4
Rptn
Nono
Zfp444
Pnp
Eif1///Gm5471///LOC631966
Snapc5
Tuba3a///Tuba3b
3110005L24Rik
Ddr2
Serpinb11
1700066M21Rik
9530051E23Rik
Psmd5
Wdr75
Ift74
Kbtbd13
4930522H14Rik
Ggh
Zfp583
Ndnf
Skiv2l2
Lyrm5
Tmem161b
4930453N24Rik
Bhmt
Rpusd2
Nmd3
Chm
Asgr2
Dnajc2
Olah
Orc3
Mcoln2
Kcnh1
Pcgf6
Acer2
4930573C08Rik
Esf1
Tmem206
1500011K16Rik
Fbxo8
Rccd1
Exo1
9530077C05Rik
Haus6
Timm50
Gm20033
Clvs2
Sass6
2900046L07Rik
2610005L07Rik///6820431F20Rik
Cdkal1
Tnrc6a
Trdmt1
Rhov
Galr3///Gcat
Dnph1
Cep97
Ptprd
Calhm2
LOC100044729///Lsm5
Ceacam15
Tmem59
Zswim7
Eif2b3
Obox5
Rad23b
Zfand1
Lin9
1500016L03Rik
Lrpprc
Tpk1
Siah1a///Siah1b
Nudt5
Cyp4f39
Cpn1
Osgepl1
Arid4a
9330159M07Rik
A830029E22Rik
Pnkd
Plcb1
Bcas2
Ncl
Birc2
Tubb4b
Mllt6
Dnajc28
Fancc
Akr1e1
Nle1
1700037C18Rik
AY512915
Gm1971
Gm21706
Myct1
Six1
Fpgt
Rpap1
Exosc8
Zfp383
Fig4
Sit1
Socs3
Cep57
Trat1
Commd2
Ptger2
Plekha1
Cdc14b
Pnp///Pnp2
Pld6
Mettl5
C79557
U2af1
Tasp1
Ovgp1
Bid
Gm16794
Mrps9
1810015C11Rik
Parp2
Rbm4
Zfp455
Itga9
Msantd2
5830415F09Rik
5430402O13Rik
Exosc2
Dhodh
Gm6150
Ddx20
Mastl
Ppp2r5c
Casp8ap2
Ddx24
Thada
4933411K05Rik
Dennd2c
Ercc6l
Gm10658
Dppa5a
[truncated: 1,911 more rows]
