# Supplementary material for: Transcription coactivator Cited1 acts as an inducer of trophoblast-like state from mouse embryonic stem cells through the activation of BMP signaling
Source: Cell Death Dis. 2018 Sep 11;9(9):924. doi: 10.1038/s41419-018-0991-1 (PMC6134011; doi:10.1038/s41419-018-0991-1)
Supplement: Supplementary file 11 — Table S3 Sequences of primers for gene cloning, qRT-PCR and sgRNAs or shRNAs for gene targeting [file 41419_2018_991_MOESM11_ESM.xlsx]

## Sheet: primers, gRNAs and shRNAs
Table S3 Sequences of primers for gene cloning, qRT-PCR and sgRNAs or shRNAs for gene targeting
Primers for gene cloning
Gene symbol	Primer Name	Sequence (5'-3')
Cited1	Cited1-BglII-F	CCCAAGATCTGAAATGCCAAC
	Cited1-NotI-R	AGGGGCGGCCGCCATCAGCAGCC
Cited1-ΔSID	Cited1-ΔSID-BglII-F	TCCTAGATCTCACCTGATGGCCAG
	Cited1-NotI-R	AGGGGCGGCCGCCATCAGCAGCC
Cited1-ΔSID ΔCR1	Cited1-ΔSID ΔCR1-BglII-F	TAGCAGATCTCAAGGGGCTGCG
	Cited1-ΔSID ΔCR1-NotI-R	AGGGGCGGCCGCCATCAGCAGCC
Cited1-CR2	Cited1-CR2-BglII-F	TGCCAGATCTCCTGCTCTCATTG
	Cited1-NotI-R	AGGGGCGGCCGCCATCAGCAGCC
Primers for qRT-PCR
Gene symbol	Primer Name	Sequence (5'-3')
Gapdh	Gapdh F	GTCGTGGAGTCTACTGGTGTC
	Gapdh R	GAGCCCTTCCACAATGCCAAA
Cited1	Cited1 F	AACCTTGGAGTGAAGGATCGC
	Cited1 R	GTAGGAGAGCCTATTGGAGATGT
Oct4	Oct4 F	ATGGCATACTGTGGACCTCA
	Oct4 R	AGCAGCTTGGCAAACTGTTC
Sox2	Sox2 F	CGAGATAAACATGGCAATCAAATG
	Sox2 R	AACGTTTGCCTTAAACAAGACCAC
Nanog	Nanog F	CTCATCAATGCCTGCAGTTTTTCA
	Nanog R	CTCCTCAGGGCCCTTGTCAGC
Rex1	Rex1 F	ACGAGGTGAGTTTTCCGAAC
	Rex1 R	CCTCTGTCTTCTCTTGCTTC
Esrrb	Esrrb Primer F	AGAACCATTCAAGGCAACATC
	Esrrb Primer R	CACACCTTCCTTCAGCATC
Gata4	Gata4 F	CATCAAATCGCAGCCT
	Gata4 R	AAGCAAGCTAGAGTCCT
Gata6	Gata6 F	ACCATCACCCGACCTACTCG
	Gata6 R	CGACAGGTCCTCCAACAGGT
Ihh	Ihh F	ACGTGCATTGCTCTGTCAAGT
	Ihh R	CTGGAAAGCTCTCAGCCGGTT
Dab2	Dab2 F	GGCAACAGGCTGAACCATTAGT
	Dab2 R	TTGGTGTCGATTTCAGAGTTTAGAT
T	T F	ATCACCAGCCACTGCTTTC
	T R	CCATTACATCTTTGTGGTCGTTTC
Bmp4	Bmp4 F	GAGGAGTTTCCATCACGAAGA
	Bmp4 R	GCTCTGCCGAGGAGATCA
Mixl1	Mixl1 F	ACGCAGTGCTTTCCAAACC
	Mixl1 R	CCCGCAAGTGGATGTCTGG
Fgf5	Fgf5 F	AAGTAGCGCGACGTTTTCTTC
	Fgf5 R	CTGGAAACTGCTATGTTCCGAG
Nestin	Nestin F	TGAGGGTCAGGTGGTTCTG
	Nestin R	AGAGCAGGGAGGGACATTC
Pax6	Pax6 F	GTTCCCTGTCCTGTGGACTC
	Pax6 R	ACCGCCCTTGGTTAAAGTCT
Cdx2	Cdx2 F	CGAGCCCTTGAGTCCTGTGA
	Cdx2 R	AACCCCAGGGACAGAACCA
Gata3	Gata3 F	CGGGTTCGGATGTAAGTCGA
	Gata3 R	GTAGAGGTTGCCCCGCAGT
Elf5	Elf5 F	ATGTTGGACTCCGTAACCCAT
	Elf5 R	GCAGGGTAGTAGTCTTCATTGCT
Dlx3	Dlx3 F	GGGGATCCTATAGGCAGTACG
	Dlx3 R	CCTCTTTCACCGACACTGG
Hand1	Hand1 F	GCCAAGGATGCACAAGCA
	Hand1 R	GGGCTGCTGAGGCAACTC
Esx1	Esx1 F	CTAACCCCAACCCCAACC
	Esx1 R	TTCTTGACAGGTAATGCGTGA
Psx1	Psx1 F	GAATTGGTTTCGGATGAGGA
	Psx1 R	GTGGCTCAGAAGAAGCCATC
Krt7	Krt7 F	AGGAGATCAACCGACGCAC
	Krt7 R	GTCTCGTGAAGGGTCTTGAGG
Krt8	Krt8 F	AGTTCGCCTCCTTCATTGAC
	Krt8 R	GCTGCAACAGGCTCCACT
Krt18	Krt18 F	AGATGACACCAACATCACAAGG
	Krt18 R	TCCAGACCTTGGACTTCCTC
Mash2	Mash2 F	GGGATCTGCACTCGAGGATTT
	Mash2 R	CGTCCATCAAGCTTGCATTCA
Smad6	Smad6 F	CCACTGGATCTGTCCGATTCT
	Smad6 R	GGTCGTACACCGCATAGAGG
Tgfb2	Tgfb2 F	CCATCCCGCCCACTTTCTAC
	Tgfb2 R	TCTGGTTTTCACAACCTTGCT
Cyr61	Cyr61 F	CTGCGCTAAACAACTCAACGA
	Cyr61 R	GCAGATCCCTTTCAGAGCGG
C/EBPb	C/EBPb F	TGATGCAATCCGGATCAA
	C/EBPb R	CACGTGTGTTGCGTCAGTC
Yap1	Yap1 F	AAATGCTCCAAAATGTCAGGA
	Yap1 R	CATTCGGAGTCCCTCCATC
Tgfbr2	Tgfbr2 F	TTGGATTGCCAGTGCTAACCC
	Tgfbr2 R	AACAAGCCACAGTAACATGACA
Fgfbp1	Fgfbp1 F	GATCTGCACACTCACAGAAAGG
	Fgfbp1 R	CTGAGAACGCCTGAGTAGCC
Pdgfra	Pdgfra F	GCGAGTTTAATGTTTATGCCTTG
	Pdgfra R	GGCACAGGTCACCACGAT
Pdgfrb	Pdgfrb F	TGATGAAGGTCTCCCAGAGG
	Pdgfrb R	CTGCTTGCTGTGGCTCTTCT
Ets2 F	Ets2 F	CAGATGATCAAAGAGAACCAAG
	Ets2 R	GAAGCCTAATGTATTGCTGTTG
Tead4	Tead4 F	ATCCTGACGGAGGAAGGCA
	Tead4 R	GCTTGATATGGCGTGCGAT
Eomes	Eomes F	GGCCCCTATGGCTCAAATTCC
	Eomes R	TGAGTCCGTTTATGTTGAAGCTC
Gcm1	Gcm1 F	GAAGGCGGACAGGCTTTG
	Gcm1 R	GCTCAACACAGGCTCTTCTCTAC
Smad5	Smad5 F	CTAGGCGGCATATTGGAAAAGG
	Smad5 R	TGTATCCAGCCGGTACAAAAAC
Bmp4	Bmp4 F	TTCCTGGTAACCGAATGCTGA
	Bmp4 R	CCTGAATCTCGGCGACTTTTT
Bmp2	Bmp2 F	TCTTCCGGGAACAGATACAGG
	Bmp2 R	TGGTGTCCAATAGTCTGGTCA
Bmp7	Bmp7 F	ACGGACAGGGCTTCTCCTAC
	Bmp7 R	ATGGTGGTATCGAGGGTGGAA
Bmp9	Bmp9 F	CAGAACTGGGAACAAGCATCC
	Bmp9 R	GCCGCTGAGGTTTAGGCTG
Bmp10	Bmp10 F	ATGGGGTCTCTGGTTCTGC
	Bmp10 R	CAATACCATCTTGCTCCGTGAA
Bmp11	Bmp11 F	CTGCGCCTAGAGAGCATCAAG
	Bmp11 R	TCTCGGTGGTAGCGTGGTA
Bmp12	Bmp12 F	GAGGGCGTTTGCGACTTTC
	Bmp12 R	CTGCTTGTAGACCACGTTGTT
Bmp13	Bmp13 F	TATCGCGCCCCTAGAGTACG
	Bmp13 R	ATGCTAATGGGAGTCAGTTTGG
Bmp14	Bmp14 F	TGCCCCTGACTTAGGACAGAG
	Bmp14 R	ACACCATAGATATGACCCCCTG
Bmp15	Bmp15 F	TCCTTGCTGACGACCCTACAT
	Bmp15 R	TACCTCAGGGGATAGCCTTGG
Rhox6	Rhox6 F	CTGGCTCAACTGCGGTACAG
	Rhox6 R	ACCAATTCTGCACATCACATTCA
Rhox9	Rhox9 F	TCCACAGGCTGGGAACTATCT
	Rhox9 R	AAGCTGGGGAAGCGATTCTC
Lhx1	Lhx1-F	AAGCCCACACGCCATATCCG
	Lhx1-R	GCTGTTTCATCCTTCGCTCCTTG
Cxcr4	Cxcr4-F	TCCAACAAGGAACCCTGCTTC
	Cxcr4-R	TTGCCGACTATGCCAGTCAAG
Nodal	Nodal-F	GCTCCTGGATCATCTACCCC
	Nodal-R	ACCCTGCCATTGTCCACATA
Gsc	Gsc-F	AGGAGACGAAGTACCCAGAC
	Gsc-R	TAAACCAGACCTCCACCTTC
Wnt3	Wnt3 F	TAAAGTGTAAATGCCACGGGTT
	Wnt3 R	CGGAGGCACTGTCGTACTTG
Fgf8	Fgf8 F	CCGAGGAGGGATCTAAGGAAC
	Fgf8 R	CTTCCAAAAGTATCGGTCTCCAC
Runx2	Runx2 F	ATGCTTCATTCGCCTCACAAA
	Runx2 R	GCACTCACTGACTCGGTTGG
Pitx2	Pitx2 F	AGCCCTGAAGTCGCAGAGA
	Pitx2 R	CCCCCTCGTTTTCCCAGATT
	20bp sgRNA targeting sequence
CRISPR gRNA targeting sequence
Gene symbol	CRISPR gRNA targeting sequence (5'-3')
Cited1	gRNA_Cited1	CTCCATTTGCGGTGACCCCG
Bmpr2	gRNA_Bmpr2#1	TCCAAAGGGAGCACGTGTTA
	gRNA_Bmpr2#2	CAGACTATGATGCACACGGC
21bp shRNA targeting sequence
Gene symbol	shRNA	Sense targeting sequence (5'-3')
negative control	shRNA_NT	CCTAAGGTTAAGTCGCCCTCG
p300	p300 shRNA#5	CCCTGGATTAAGTTTGATAAA
	p300 shRNA#6	GCTAGTCCTATGGGTGTAAAT
	p300 shRNA#8	CCAACAGGAATGACTACCAAT
Primers for Genomic DNA PCR of Cited1
Gene symbol	primer name	Sequence (5'-3')
Cited1	Pair1 F	GCATTCCAGATCCCCGTGAA
	Pair1 R	GTCTGCTGTAGAAAGGGTAAAGGA
	Pair2 F	CTGGGTAAGTTCAGGTATGACGAC
	Pair2 R	GCTGTAGAAAGGGTAAAGGAATAGTC
Primers for Genomic DNA PCR of Bmpr2
Gene symbol	primer name	Sequence (5'-3')
Bmpr2	Pair1 F	AGTAGTACTGCTCTTCCAGAGGAT
	Pair1 R	GCCCTATTTTAGCCAAGAAAGCAA
